# Supplementary material for: Cross-Sectional Analysis of the Microbiota of Human Gut and Its Direct Environment in a Household Cohort with High Background of Antibiotic Use
Source: Microorganisms. 2021 Oct 8;9(10):2115. doi: 10.3390/microorganisms9102115 (PMC8539590; doi:10.3390/microorganisms9102115)
Supplement: Supplementary file 1 [file microorganisms-09-02115-s001.zip]

Archive with 2 entries (2 files):
- Supplementary .xlsx
- Supplementary_Figure_legends.pdf
