# Supplementary material for: Cross-Sectional Analysis of the Microbiota of Human Gut and Its Direct Environment in a Household Cohort with High Background of Antibiotic Use
Source: Microorganisms. 2021 Oct 8;9(10):2115. doi: 10.3390/microorganisms9102115 (PMC8539590; doi:10.3390/microorganisms9102115)
Supplement: Supplementary file 1 [file microorganisms-09-02115-s001.zip › Supplementary .xlsx]

## Sheet: Supplementary Table S1
Demographical characteristics of the cohort
Characteristics of the cohort (1.a) Age distribution occupation and antibiotic use, (1.b) direct environmental characteristics of households.
1.a				1.b
Variables	n/N (%)			Variables	n (%)
	Enrolled (n=265)	Assessed (n=107)			Number of household (N=80)
Age group (years) (Mean+SD)	32.4 ± 19.6	29.5 ± 19.2		Main water
0 to 6	24/265 (9)	17/107 (16)		Rain water	75 (93.7)
7 to 18	69/265 (26)	21/107 (19)		Drain well water	74 (92.5)
19 to 55	133/265 (50.1)	58/107 (54)		Cleaned water	5 (6.25)
> 56	39/265 (14.7)	9/107 (8)		River water	16 (20)
Male sex	117/265 (44.7)	45 (42)		Domestic animal		23/40
Occupation				Chicken	56 (70)
Farmer	115/265 (43)	48/107 (39)		Dog	63 (78.7)	18/40
Health care staff	2/265 (1)	1/107 (1)		Pig	9 (11.2)
Worker	23/265 (8.6)	9/107 (8)		Other (cow, duck, goose, bird, etc)	62 (77.5)
Others (teacher, engineer, accountant, etc)	28/265 (11)	11/107 (10)		Origin of fertilizer used for vegetable culture
Antibiotic use				Human	1 (1.3)
Yes	93/265 (35.1)	44/107 (41)		Animal	13 (16.3)
Beta lactam (amoxicillin, cefepime, cefexime, cephalexin, penicillin)	84/93 (91)	42/44 (95)		Chemical	27 (33.8)

## Sheet: Supplementary Table S2
Characteristics of the geographical clusters
	Cluster 1	Cluster 2
Number of households (HH)	23	21
Participant (n)	49	58
Age (Mean, (SD))	30.1 ± 19.1	28.9 ± 19.5
0 to 6 years (n)	7	10
7 to 54 years (n)	37	42
>55 years (n)	5	6
female (n/N)	28/49	34/58
Antibiotic use in previous 4 months (n/N)	20/49	24/58
Partitioning clustering with the k-medoids algorithm based on the distance from HH locations (detected by their latitude and longitude) to the center of each cluster

## Sheet: Supplementary Table S3
Statistical comparison of shared ASVs between age groups and between geographical clusters.
	Shared ASVs of between samples from cluster 1	Shared ASVs between samples from cluster 2	p-value in Wilcoxon signed rank test
between samples (Median, [IQR])	25.1% [18.9 - 30.4]	27.2% [20.3 - 32.8]	4.149e-08
< 6 years (Median, [IQR])	20.2% [16.9 - 28.2]	17.0% [9.3 - 23.1]	0.05059
>6 years	25.7% [19.5 - 31.1]	29.0% [23.4 - 33.9]	2.2e-16
< 6 years vs > 6 years			0.06684
	Shared ASVs Between samples from cluster 1 and from Cluster 2	Shared ASVs of between samples from cluster 1	p-value in Wilcoxon signed rank test
between samples (Median, [IQR])	26.0% [19.5 - 31.3]	25.1% [18.9 - 30.4]	0.0106
< 6 years (Median, [IQR])	21.3% [14.7 - 26.7]	20.2% [16.9 - 28.2]	0.5816
>6 years	27.2% [21.2 - 32.1]	25.7% [19.5 - 31.1]	0.0003412
< 6 years vs > 6 years			0.535
	Shared ASVs Between samples from cluster 1 and from Cluster 2 (Median [IQR])	Shared ASVs between samples from cluster 2 (Median [IQR])	p-value in Wilcoxon signed rank test
between samples (Median, [IQR])	26.0% [19.5 - 31.3]	27.2% [20.3 - 32.8]	6.827e-05
< 6 years (Median, [IQR])	21.3% [14.7 - 26.7]	17.0% [9.3 - 23.1]	0.06133
>6 years	27.2% [21.2 - 32.1]	29.0% [23.4 - 33.9]	2.784e-11
< 6 years vs > 6 years			0.1311
	Shared ASVs between samples of individuals from Same HH (Median [IQR])	Shared ASVs between samples of individuals from different HH (Median [IQR])
between human samples	27.9% [21.3 - 34.1]	26.2% [19.5 - 31.6]	0.008049
between samples from individuals >6	30.0% [23.5 - 34.7]	27.4% [21.4 - 32.4]	0.003997
between samples from individuals <6	20.5% [17.8 -23.5]	19.4% [14 -26.6]	0.8822
Wilcoxon test (in relation to HHs) between the samples catagozied by Cluster
	Shared ASVs of samples from individuals in the same HH , (Median [IQR])	Shared ASVs of samples from individuals in different HH (Median [IQR])	p-value in Wilcoxon signed rank test
same HH vs different HHs between Cluster 1	26.3% [20.9 - 33.0]	25% [18.9 - 30.3]	0.07536
same HH vs different HHs between Cluster 2	28.9% [23.2 - 35.0]	27.1% [20.3 - 32.7]	0.05637
Wilcoxon test (in relation to HHs) between the samples from individuals >6 years in group of Cluster
	shared in the same HH , (Median [IQR])	shared in different HH (Median [IQR])	p-value in Wilcoxon signed rank test
same HH vs different HHs between Cluster 1	29.0% [21.6 - 33.1]	25.6% [19.4 - 30.9]	0.09732
same HH vs different HHs between Cluster 2	31.8% [26.8 - 35.9]	28.9% [23.2 - 33.8]	0.02117
Shared ASVs of samples from individuals between Clusters
	Kruskal-Wallis chi-squared = 113480, df = 20, p-value < 2.2e-16
Comparison	P.unadj	P.adj
1 Clus1-Clus1 - Clus1-Clus2	0.0112701	0.0338104
2 Clus1-Clus1 - Clus2-Clus2	3.41911e-08	1.02573e-07
3 Clus1-Clus2 - Clus2-Clus2	7.33371e-05	0.000220011
Shared ASVs of samples from individuals catagozied by Age between Clusters
Samples from individuals >6 years	Kruskal-Wallis chi-squared = 80.23, df = 2, p-value < 2.2e-16
Comparison	P.unadj	P.adj
1 Clus1-Clus1 - Clus1-Clus2	0.000408896	0.000408896
2 Clus1-Clus1 - Clus2-Clus2	6.87106e-18	2.06132e-17
3 Clus1-Clus2 - Clus2-Clus2	3.64349e-11	7.28698e-11
Samples from individuals <6 years	Kruskal-Wallis chi-squared = 5.061, df = 2, p-value = 0.07962
Comparison	P.unadj	P.adj
1 Clus1-Clus1 - Clus1-Clus2	0.556397	0.556397
2 Clus1-Clus1 - Clus2-Clus2	0.0544369	0.163311
3 Clus1-Clus2 - Clus2-Clus2	0.0581863	0.116373

## Sheet: Supplementary Table S4
Differential abundance of microbial taxa across stool samples from humans of different age groups and geographical clusters.
Main Variable	taxa_id	W	detected_0.9	detected_0.8	detected_0.7	detected_0.6
Comparision between Age groups
AgeGroups_non_adjusted	D_0__Bacteria;D_1__Actinobacteria;D_2__Actinobacteria;D_3__Bifidobacteriales;D_4__Bifidobacteriaceae;D_5__Bifidobacterium	161	TRUE	TRUE	TRUE	TRUE
	D_0__Bacteria;D_1__Firmicutes;D_2__Clostridia;D_3__Clostridiales;D_4__Lachnospiraceae;D_5__Sellimonas	136	FALSE	FALSE	TRUE	TRUE
AgeGroups adjusted to ABu(Y/N)	D_0__Bacteria;D_1__Actinobacteria;D_2__Actinobacteria;D_3__Bifidobacteriales;D_4__Bifidobacteriaceae;D_5__Bifidobacterium	174	TRUE	TRUE	TRUE	TRUE
	D_0__Bacteria;D_1__Firmicutes;D_2__Clostridia;D_3__Clostridiales;D_4__Lachnospiraceae;D_5__Sellimonas	167	TRUE	TRUE	TRUE	TRUE
	D_0__Bacteria;D_1__Verrucomicrobia;D_2__Verrucomicrobiae;D_3__Verrucomicrobiales;D_4__Akkermansiaceae;D_5__Akkermansia	130	FALSE	FALSE	TRUE	TRUE
AgeGroup adjusted to geographical cluster2	D_0__Bacteria;D_1__Actinobacteria;D_2__Actinobacteria;D_3__Bifidobacteriales;D_4__Bifidobacteriaceae;D_5__Bifidobacterium	174	TRUE	TRUE	TRUE	TRUE
	D_0__Bacteria;D_1__Firmicutes;D_2__Clostridia;D_3__Clostridiales;D_4__Lachnospiraceae;D_5__Sellimonas	167	TRUE	TRUE	TRUE	TRUE
	D_0__Bacteria;D_1__Verrucomicrobia;D_2__Verrucomicrobiae;D_3__Verrucomicrobiales;D_4__Akkermansiaceae;D_5__Akkermansia	130	FALSE	FALSE	TRUE	TRUE
Comparision between samples from individuals who used antibiotic and who did not use
Antibiotic use_non_adjusted	D_0__Bacteria;D_1__Firmicutes;D_2__Clostridia;D_3__Clostridiales;D_4__Lachnospiraceae;D_5__Lachnospiraceae FCS020 group	122	FALSE	FALSE	FALSE	TRUE
	D_0__Bacteria;D_1__Firmicutes;D_2__Clostridia;D_3__Clostridiales;D_4__Lachnospiraceae;D_5__[Ruminococcus] gnavus group	115	FALSE	FALSE	FALSE	TRUE
Antibiotic Use adjusted to Age groups	D_0__Bacteria;D_1__Firmicutes;D_2__Clostridia;D_3__Clostridiales;D_4__Lachnospiraceae;D_5__Lachnospiraceae FCS020 group	134	FALSE	FALSE	TRUE	TRUE
	D_0__Bacteria;D_1__Firmicutes;D_2__Clostridia;D_3__Clostridiales;D_4__Ruminococcaceae;D_5__Ruminococcaceae UCG-002	121	FALSE	FALSE	FALSE	TRUE
Antibiotic use adjusted to geographical cluster	D_0__Bacteria;D_1__Firmicutes;D_2__Clostridia;D_3__Clostridiales;D_4__Lachnospiraceae;D_5__Lachnospiraceae FCS020 group	135	FALSE	FALSE	TRUE	TRUE
	D_0__Bacteria;D_1__Firmicutes;D_2__Clostridia;D_3__Clostridiales;D_4__Ruminococcaceae;D_5__Ruminococcaceae UCG-002	120	FALSE	FALSE	FALSE	TRUE
Comparison between samples from different geographical clusters
Cluster_non_adjusted	D_0__Bacteria;D_1__Actinobacteria;D_2__Coriobacteriia;D_3__Coriobacteriales;D_4__Coriobacteriales Incertae Sedis;D_5__uncultured	118	FALSE	FALSE	FALSE	TRUE
	D_0__Bacteria;D_1__Firmicutes;D_2__Clostridia;D_3__Clostridiales;D_4__Lachnospiraceae;D_5__Lachnospiraceae NK4A136 group	129	FALSE	FALSE	TRUE	TRUE
Geographical cluster adjusted to antibitoic use	D_0__Bacteria;D_1__Actinobacteria;D_2__Coriobacteriia;D_3__Coriobacteriales;D_4__Coriobacteriales Incertae Sedis;D_5__uncultured	119	FALSE	FALSE	FALSE	TRUE
	D_0__Bacteria;D_1__Firmicutes;D_2__Clostridia;D_3__Clostridiales;D_4__Lachnospiraceae;D_5__Lachnospiraceae NK4A136 group	132	FALSE	FALSE	TRUE	TRUE

## Sheet: Supplementary Table S5
Alpha and beta diversity of domestic animal stool samples
Chao 1		H	p-value - Kruskal-Wallis (pairwise)	q-value
Cluster 1 (n=21)	Cluster 2 (n=14	9.59637	0.00195	0.00195
Chicken (n=11)	Dog (n=24)	10.2273	0.001384	0.001384
Shannon index		H	p-value - Kruskal-Wallis (pairwise)	q-value
Cluster 1 (n=21)	Cluster 2 (n=14	11.5658	0.000672	0.000672
Chicken (n=11)	Dog (n=24)	0.556818	0.455545	0.455545
Faith-PD		H	p-value - Kruskal-Wallis (pairwise)	q-value
Cluster 1 (n=21)	Cluster 2 (n=14	7.25624	0.007066	0.007066
Chicken (n=11)	Dog (n=24)	2.55682	0.109819	0.109819
Bray-Curtis distance- PERMANOVA results		Sample size	Permutations	pseudo-F	p-value	q-value
Cluster 1 (n=21)	Cluster 2 (n=14)	35	999	1.10793	0.292	0.292
Chicken (n=11)	Dog (n=24)	35	999	0.884371	0.591	0.591
Aitchison distance- PERMANOVA results		Sample size	Permutations	pseudo-F	p-value	q-value
Cluster 1 (n=21)	Cluster 2 (n=14)	35	999	0.853392	0.674	0.674
Chicken (n=11)	Dog (n=24)	35	999	0.970827	0.443	0.443
unWeighted distance- UniFrac- PERMANOVA results		Sample size	Permutations	pseudo-F	p-value	q-value
Cluster 1 (n=21)	Cluster 2 (n=14)	35	999	2.3216	0.029	0.029
Chicken (n=11)	Dog (n=24)	35	999	1.01197	0.426	0.426

## Sheet: Supplemetary Table S6
Alpha and beta diversity of water samples from different sources
Chao 1
Kruskal-Wallis (all groups)		H	23.3764
		p-value	8.39209e-06
Kruskal-Wallis (pairwise)			H	p-value	q-value
	Irrigation (n=9)	Rain (n=40)	14.6027	0.000133	0.000199
		Well (n=39)	18.424	1.8e-05	5.3e-05
	Rain (n=40)	Well (n=39)	5.86625	0.015434	0.015434
Shannon
Kruskal-Wallis (all groups)		H	25.7527
		p-value	2.55785e-06
Kruskal-Wallis (pairwise)			H	p-value	q-value
	Irrigation (n=9)	Rain (n=40)	12.8807	0.000332	0.000498
		Well (n=39)	20.2827	7e-06	2e-05
	Rain (n=40)	Well (n=39)	8.36779	0.003819	0.003819
Faith-PD
Kruskal-Wallis (all groups)		H	22.7996
		p-value	1.11976e-05
Kruskal-Wallis (pairwise)			H	p-value	q-value
	Irrigation (n=9)	Rain (n=40)	12.15	0.000491	0.000736
		Well (n=39)	17.3077	3.2e-05	9.5e-05
	Rain (n=40)	Well (n=39)	7.43115	0.00641	0.00641
Bray-Cutis distance- PERMANOVA results
test statistic	3.8262
p-value	0.001
number of permutations	999
Pairwise permanova results			Sample size	Permutations	pseudo-F	p-value	q-value
	Irrigation	Rain	49	999	3.702	0.001	0.001
		Well	48	999	3.55168	0.001	0.001
	Rain	Well	79	999	4.06493	0.001	0.001
Aitchison distance- PERMANOVA results
test statistic	6.42727
p-value	0.001
number of permutations	999
			Sample size	Permutations	pseudo-F	p-value	q-value
	Irrigation	Rain	49	999	6.60468	0.001	0.001
		Well	48	999	6.49632	0.001	0.001
	Rain	Well	79	999	6.25551	0.001	0.001
unWeighted-Unifrac-PERMANOVA results
test statistic	6.01717
p-value	0.001
number of permutations	999
			Sample size	Permutations	pseudo-F	p-value	q-value
	Irrigation	Rain	49	999	6.17877	0.001	0.001
		Well	48	999	6.02086	0.001	0.001
	Rain	Well	79	999	5.92913	0.001	0.001

## Sheet: Supplementary Table S7
Differential abundance of microbial taxa across water samples from different sources
feature id	W	detected_0.9	detected_0.8	detected_0.7	detected_0.6
D_0__Bacteria;D_1__Proteobacteria;D_2__Gammaproteobacteria;D_3__Betaproteobacteriales;D_4__Burkholderiaceae;D_5__Noviherbaspirillum	324	TRUE	TRUE	TRUE	TRUE
D_0__Bacteria;D_1__Proteobacteria;D_2__Alphaproteobacteria;D_3__Acetobacterales;D_4__Acetobacteraceae;D_5__uncultured	318	TRUE	TRUE	TRUE	TRUE
D_0__Bacteria;D_1__Actinobacteria;D_2__Actinobacteria;D_3__PeM15;__;__	317	TRUE	TRUE	TRUE	TRUE
D_0__Bacteria;D_1__Proteobacteria;D_2__Alphaproteobacteria;D_3__Rhizobiales;D_4__Beijerinckiaceae;D_5__Methylocystis	317	TRUE	TRUE	TRUE	TRUE
D_0__Bacteria;D_1__Proteobacteria;D_2__Gammaproteobacteria;D_3__Betaproteobacteriales;D_4__Burkholderiaceae;D_5__Ramlibacter	316	TRUE	TRUE	TRUE	TRUE
D_0__Bacteria;D_1__Proteobacteria;D_2__Gammaproteobacteria;D_3__Betaproteobacteriales;D_4__Nitrosomonadaceae;D_5__Nitrosomonas	315	TRUE	TRUE	TRUE	TRUE
D_0__Bacteria;D_1__Actinobacteria;D_2__Thermoleophilia;D_3__Gaiellales;D_4__uncultured;__	310	TRUE	TRUE	TRUE	TRUE
D_0__Bacteria;D_1__Actinobacteria;D_2__Actinobacteria;D_3__Corynebacteriales;D_4__Mycobacteriaceae;D_5__Mycobacterium	309	TRUE	TRUE	TRUE	TRUE
D_0__Bacteria;D_1__Bacteroidetes;D_2__Bacteroidia;D_3__Chitinophagales;D_4__Saprospiraceae;D_5__uncultured	309	TRUE	TRUE	TRUE	TRUE
D_0__Bacteria;D_1__Proteobacteria;D_2__Gammaproteobacteria;D_3__Betaproteobacteriales;D_4__Methylophilaceae;D_5__Candidatus Methylopumilus	308	TRUE	TRUE	TRUE	TRUE
D_0__Bacteria;D_1__Bacteroidetes;D_2__Bacteroidia;D_3__Flavobacteriales;D_4__Cryomorphaceae;D_5__uncultured	307	TRUE	TRUE	TRUE	TRUE
D_0__Bacteria;D_1__Bacteroidetes;D_2__Bacteroidia;D_3__Chitinophagales;D_4__Saprospiraceae;D_5__Haliscomenobacter	306	TRUE	TRUE	TRUE	TRUE
D_0__Bacteria;D_1__Bacteroidetes;D_2__Ignavibacteria;D_3__OPB56;__;__	305	TRUE	TRUE	TRUE	TRUE
D_0__Bacteria;D_1__Planctomycetes;D_2__Planctomycetacia;D_3__Gemmatales;D_4__Gemmataceae;D_5__Gemmata	305	TRUE	TRUE	TRUE	TRUE
D_0__Bacteria;D_1__Planctomycetes;D_2__Phycisphaerae;D_3__Phycisphaerales;D_4__Phycisphaeraceae;D_5__CL500-3	304	TRUE	TRUE	TRUE	TRUE
D_0__Bacteria;D_1__Proteobacteria;D_2__Alphaproteobacteria;D_3__Rhizobiales;D_4__Rhizobiales Incertae Sedis;D_5__uncultured	304	TRUE	TRUE	TRUE	TRUE
D_0__Bacteria;D_1__Proteobacteria;D_2__Gammaproteobacteria;D_3__Betaproteobacteriales;D_4__Burkholderiaceae;D_5__Rubrivivax	303	TRUE	TRUE	TRUE	TRUE
D_0__Bacteria;D_1__Proteobacteria;D_2__Gammaproteobacteria;D_3__Methylococcales;D_4__Methylococcaceae;D_5__Methyloparacoccus	303	TRUE	TRUE	TRUE	TRUE
D_0__Bacteria;D_1__Actinobacteria;D_2__Thermoleophilia;D_3__Gaiellales;D_4__uncultured;D_5__metagenome	301	TRUE	TRUE	TRUE	TRUE
D_0__Bacteria;D_1__Bacteroidetes;D_2__Bacteroidia;D_3__Chitinophagales;D_4__Chitinophagaceae;D_5__Terrimonas	300	TRUE	TRUE	TRUE	TRUE
D_0__Bacteria;D_1__Proteobacteria;D_2__Alphaproteobacteria;D_3__uncultured;D_4__uncultured bacterium;D_5__uncultured bacterium	297	TRUE	TRUE	TRUE	TRUE
D_0__Bacteria;D_1__Proteobacteria;D_2__Gammaproteobacteria;D_3__Betaproteobacteriales;D_4__Burkholderiaceae;D_5__Limnohabitans	296	TRUE	TRUE	TRUE	TRUE
D_0__Bacteria;D_1__Proteobacteria;D_2__Gammaproteobacteria;D_3__Oceanospirillales;D_4__Pseudohongiellaceae;D_5__Pseudohongiella	296	TRUE	TRUE	TRUE	TRUE
D_0__Bacteria;D_1__Proteobacteria;D_2__Gammaproteobacteria;D_3__Betaproteobacteriales;D_4__Burkholderiaceae;D_5__Polaromonas	295	FALSE	TRUE	TRUE	TRUE
D_0__Bacteria;D_1__Proteobacteria;D_2__Alphaproteobacteria;D_3__Rhizobiales;D_4__Rhizobiales Incertae Sedis;D_5__Alsobacter	294	FALSE	TRUE	TRUE	TRUE
D_0__Bacteria;D_1__Acidobacteria;D_2__Acidobacteriia;D_3__Solibacterales;D_4__Solibacteraceae (Subgroup 3);D_5__Paludibaculum	293	FALSE	TRUE	TRUE	TRUE
D_0__Bacteria;D_1__Actinobacteria;D_2__Thermoleophilia;D_3__Solirubrobacterales;D_4__Solirubrobacteraceae;D_5__Conexibacter	293	FALSE	TRUE	TRUE	TRUE
D_0__Bacteria;D_1__Bacteroidetes;D_2__Bacteroidia;D_3__Sphingobacteriales;D_4__NS11-12 marine group;D_5__uncultured bacterium	292	FALSE	TRUE	TRUE	TRUE
D_0__Bacteria;D_1__Proteobacteria;D_2__Alphaproteobacteria;D_3__Caulobacterales;D_4__Caulobacteraceae;D_5__Phenylobacterium	292	FALSE	TRUE	TRUE	TRUE
D_0__Bacteria;D_1__Bacteroidetes;D_2__Bacteroidia;D_3__Chitinophagales;D_4__Chitinophagaceae;D_5__Dinghuibacter	291	FALSE	TRUE	TRUE	TRUE
D_0__Bacteria;D_1__Bacteroidetes;D_2__Bacteroidia;D_3__Chitinophagales;D_4__Chitinophagaceae;D_5__Sediminibacterium	291	FALSE	TRUE	TRUE	TRUE
D_0__Bacteria;D_1__Bacteroidetes;D_2__Bacteroidia;D_3__Flavobacteriales;D_4__Flavobacteriaceae;D_5__Flavobacterium	291	FALSE	TRUE	TRUE	TRUE
D_0__Bacteria;D_1__Bacteroidetes;D_2__Bacteroidia;D_3__Chitinophagales;D_4__Saprospiraceae;D_5__Candidatus Aquirestis	290	FALSE	TRUE	TRUE	TRUE
D_0__Bacteria;D_1__Planctomycetes;D_2__Planctomycetacia;D_3__Planctomycetales;D_4__uncultured;__	289	FALSE	TRUE	TRUE	TRUE
D_0__Bacteria;D_1__Chloroflexi;D_2__Chloroflexia;D_3__Chloroflexales;D_4__Roseiflexaceae;D_5__uncultured	288	FALSE	TRUE	TRUE	TRUE
D_0__Bacteria;D_1__Cyanobacteria;D_2__Melainabacteria;D_3__Obscuribacterales;D_4__uncultured bacterium;D_5__uncultured bacterium	286	FALSE	TRUE	TRUE	TRUE
D_0__Bacteria;D_1__Cyanobacteria;D_2__Oxyphotobacteria;D_3__Synechococcales;D_4__Cyanobiaceae;D_5__Cyanobium PCC-6307	284	FALSE	TRUE	TRUE	TRUE
D_0__Bacteria;D_1__Firmicutes;D_2__Clostridia;D_3__Clostridiales;D_4__Clostridiaceae 1;__	284	FALSE	TRUE	TRUE	TRUE
D_0__Bacteria;D_1__Proteobacteria;D_2__Gammaproteobacteria;D_3__Betaproteobacteriales;D_4__Rhodocyclaceae;D_5__C39	284	FALSE	TRUE	TRUE	TRUE
D_0__Bacteria;D_1__Proteobacteria;D_2__Gammaproteobacteria;D_3__JG36-TzT-191;D_4__uncultured bacterium;D_5__uncultured bacterium	284	FALSE	TRUE	TRUE	TRUE
D_0__Bacteria;D_1__Gemmatimonadetes;D_2__Gemmatimonadetes;D_3__Gemmatimonadales;D_4__Gemmatimonadaceae;D_5__uncultured	283	FALSE	TRUE	TRUE	TRUE
D_0__Bacteria;D_1__Planctomycetes;D_2__Planctomycetacia;D_3__Pirellulales;D_4__Pirellulaceae;D_5__Roseimaritima	283	FALSE	TRUE	TRUE	TRUE
D_0__Bacteria;D_1__Verrucomicrobia;D_2__Verrucomicrobiae;D_3__Chthoniobacterales;D_4__Chthoniobacteraceae;D_5__LD29	282	FALSE	TRUE	TRUE	TRUE
D_0__Bacteria;D_1__Proteobacteria;D_2__Gammaproteobacteria;D_3__Methylococcales;D_4__Methylomonaceae;D_5__Methylomonas	281	FALSE	TRUE	TRUE	TRUE
D_0__Bacteria;D_1__Proteobacteria;D_2__Alphaproteobacteria;D_3__Azospirillales;D_4__Azospirillaceae;D_5__uncultured	279	FALSE	TRUE	TRUE	TRUE
D_0__Bacteria;D_1__Firmicutes;D_2__Clostridia;D_3__Clostridiales;D_4__Peptostreptococcaceae;D_5__Paeniclostridium	278	FALSE	TRUE	TRUE	TRUE
D_0__Bacteria;D_1__Proteobacteria;D_2__Gammaproteobacteria;D_3__Betaproteobacteriales;D_4__Methylophilaceae;D_5__MM2	277	FALSE	TRUE	TRUE	TRUE
D_0__Bacteria;D_1__Proteobacteria;D_2__Alphaproteobacteria;D_3__Rhodospirillales;D_4__Rhodospirillaceae;D_5__uncultured	276	FALSE	TRUE	TRUE	TRUE
D_0__Bacteria;D_1__Proteobacteria;D_2__Alphaproteobacteria;D_3__Acetobacterales;D_4__Acetobacteraceae;D_5__Roseomonas	274	FALSE	TRUE	TRUE	TRUE
D_0__Bacteria;D_1__Proteobacteria;D_2__Deltaproteobacteria;D_3__Oligoflexales;D_4__Oligoflexaceae;D_5__uncultured	274	FALSE	TRUE	TRUE	TRUE
D_0__Bacteria;D_1__Proteobacteria;D_2__Gammaproteobacteria;D_3__Ga0077536;__;__	273	FALSE	TRUE	TRUE	TRUE
D_0__Bacteria;D_1__Bacteroidetes;D_2__Ignavibacteria;D_3__OPB56;D_4__uncultured bacterium;D_5__uncultured bacterium	272	FALSE	TRUE	TRUE	TRUE
D_0__Bacteria;D_1__Proteobacteria;D_2__Alphaproteobacteria;D_3__Rhizobiales;__;__	272	FALSE	TRUE	TRUE	TRUE
D_0__Bacteria;D_1__Proteobacteria;D_2__Gammaproteobacteria;D_3__B2M28;__;__	271	FALSE	TRUE	TRUE	TRUE
D_0__Bacteria;D_1__Actinobacteria;D_2__Thermoleophilia;D_3__Gaiellales;D_4__uncultured;Ambiguous_taxa	270	FALSE	TRUE	TRUE	TRUE
D_0__Bacteria;D_1__Firmicutes;D_2__Clostridia;D_3__Clostridiales;D_4__Peptostreptococcaceae;D_5__Romboutsia	270	FALSE	TRUE	TRUE	TRUE
D_0__Bacteria;D_1__Bacteroidetes;D_2__Bacteroidia;D_3__Chitinophagales;D_4__uncultured;D_5__uncultured Cytophagales bacterium	269	FALSE	TRUE	TRUE	TRUE
D_0__Bacteria;D_1__Proteobacteria;D_2__Deltaproteobacteria;D_3__Bradymonadales;D_4__uncultured bacterium;D_5__uncultured bacterium	268	FALSE	TRUE	TRUE	TRUE
D_0__Bacteria;D_1__Verrucomicrobia;D_2__Verrucomicrobiae;D_3__Opitutales;D_4__Opitutaceae;D_5__IMCC26134	268	FALSE	TRUE	TRUE	TRUE
D_0__Bacteria;D_1__Acidobacteria;D_2__Subgroup 6;__;__;__	266	FALSE	TRUE	TRUE	TRUE
D_0__Bacteria;D_1__Chloroflexi;D_2__Chloroflexia;D_3__Thermomicrobiales;D_4__JG30-KF-CM45;__	265	FALSE	TRUE	TRUE	TRUE
D_0__Bacteria;D_1__Acidobacteria;D_2__Blastocatellia (Subgroup 4);D_3__11-24;__;__	263	FALSE	TRUE	TRUE	TRUE
D_0__Bacteria;D_1__Proteobacteria;D_2__Alphaproteobacteria;D_3__Sphingomonadales;D_4__Sphingomonadaceae;D_5__uncultured	263	FALSE	TRUE	TRUE	TRUE
D_0__Bacteria;D_1__Proteobacteria;D_2__Gammaproteobacteria;D_3__Methylococcales;D_4__Methylomonaceae;D_5__Methylobacter	263	FALSE	TRUE	TRUE	TRUE
D_0__Bacteria;D_1__Actinobacteria;D_2__Actinobacteria;D_3__Micrococcales;D_4__Microbacteriaceae;D_5__uncultured	262	FALSE	FALSE	TRUE	TRUE
D_0__Bacteria;D_1__Actinobacteria;D_2__Actinobacteria;D_3__Propionibacteriales;D_4__Propionibacteriaceae;D_5__uncultured	261	FALSE	FALSE	TRUE	TRUE
D_0__Bacteria;D_1__Firmicutes;D_2__Clostridia;D_3__Clostridiales;D_4__Clostridiaceae 1;D_5__Clostridium sensu stricto 1	261	FALSE	FALSE	TRUE	TRUE
D_0__Bacteria;D_1__Verrucomicrobia;D_2__Verrucomicrobiae;D_3__Pedosphaerales;D_4__Pedosphaeraceae;__	261	FALSE	FALSE	TRUE	TRUE
D_0__Bacteria;D_1__Verrucomicrobia;D_2__Verrucomicrobiae;D_3__Verrucomicrobiales;D_4__Verrucomicrobiaceae;D_5__uncultured	261	FALSE	FALSE	TRUE	TRUE
D_0__Bacteria;D_1__Actinobacteria;D_2__Actinobacteria;D_3__Frankiales;D_4__Sporichthyaceae;Ambiguous_taxa	260	FALSE	FALSE	TRUE	TRUE
D_0__Bacteria;D_1__Bacteroidetes;D_2__Ignavibacteria;D_3__OPB56;D_4__uncultured sludge bacterium A12b;D_5__uncultured sludge bacterium A12b	260	FALSE	FALSE	TRUE	TRUE
D_0__Bacteria;D_1__Proteobacteria;D_2__Gammaproteobacteria;D_3__Betaproteobacteriales;D_4__Rhodocyclaceae;D_5__Sulfuritalea	260	FALSE	FALSE	TRUE	TRUE
D_0__Bacteria;D_1__Proteobacteria;D_2__Gammaproteobacteria;D_3__Betaproteobacteriales;D_4__TRA3-20;Ambiguous_taxa	260	FALSE	FALSE	TRUE	TRUE
D_0__Archaea;D_1__Thaumarchaeota;D_2__Nitrososphaeria;D_3__Nitrososphaerales;D_4__Nitrososphaeraceae;D_5__Candidatus Nitrocosmicus	258	FALSE	FALSE	TRUE	TRUE
D_0__Bacteria;D_1__Proteobacteria;D_2__Alphaproteobacteria;D_3__Elsterales;D_4__uncultured;__	257	FALSE	FALSE	TRUE	TRUE
D_0__Bacteria;D_1__Chloroflexi;D_2__Chloroflexia;D_3__Thermomicrobiales;D_4__JG30-KF-CM45;D_5__metagenome	256	FALSE	FALSE	TRUE	TRUE
D_0__Bacteria;D_1__Planctomycetes;D_2__Planctomycetacia;D_3__Isosphaerales;D_4__Isosphaeraceae;D_5__uncultured	256	FALSE	FALSE	TRUE	TRUE
D_0__Bacteria;D_1__Bacteroidetes;D_2__Bacteroidia;D_3__Sphingobacteriales;D_4__env.OPS 17;D_5__uncultured bacterium	254	FALSE	FALSE	TRUE	TRUE
D_0__Bacteria;D_1__Proteobacteria;D_2__Gammaproteobacteria;D_3__Betaproteobacteriales;D_4__Methylophilaceae;D_5__Methylotenera	254	FALSE	FALSE	TRUE	TRUE
D_0__Bacteria;D_1__Proteobacteria;D_2__Gammaproteobacteria;D_3__Betaproteobacteriales;D_4__Nitrosomonadaceae;D_5__MND1	254	FALSE	FALSE	TRUE	TRUE
D_0__Bacteria;D_1__Actinobacteria;D_2__Acidimicrobiia;D_3__Microtrichales;D_4__uncultured;__	250	FALSE	FALSE	TRUE	TRUE
D_0__Bacteria;D_1__Actinobacteria;D_2__Actinobacteria;D_3__Micrococcales;D_4__Microbacteriaceae;D_5__Aurantimicrobium	250	FALSE	FALSE	TRUE	TRUE
D_0__Bacteria;D_1__Bacteroidetes;D_2__Bacteroidia;D_3__Sphingobacteriales;D_4__NS11-12 marine group;__	250	FALSE	FALSE	TRUE	TRUE
D_0__Bacteria;D_1__Proteobacteria;D_2__Gammaproteobacteria;D_3__Cellvibrionales;D_4__Spongiibacteraceae;D_5__BD1-7 clade	250	FALSE	FALSE	TRUE	TRUE
D_0__Bacteria;D_1__Actinobacteria;D_2__Acidimicrobiia;D_3__Microtrichales;D_4__Microtrichaceae;D_5__IMCC26207	249	FALSE	FALSE	TRUE	TRUE
D_0__Bacteria;D_1__Actinobacteria;D_2__Thermoleophilia;D_3__Solirubrobacterales;D_4__67-14;D_5__uncultured bacterium	249	FALSE	FALSE	TRUE	TRUE
D_0__Bacteria;D_1__Proteobacteria;D_2__Gammaproteobacteria;D_3__Betaproteobacteriales;D_4__Burkholderiaceae;D_5__Rhodoferax	249	FALSE	FALSE	TRUE	TRUE
D_0__Bacteria;D_1__Actinobacteria;D_2__Thermoleophilia;D_3__Solirubrobacterales;D_4__67-14;__	247	FALSE	FALSE	TRUE	TRUE
D_0__Bacteria;D_1__Verrucomicrobia;D_2__Verrucomicrobiae;D_3__uncultured;D_4__metagenome;D_5__metagenome	247	FALSE	FALSE	TRUE	TRUE
D_0__Bacteria;D_1__Proteobacteria;D_2__Gammaproteobacteria;D_3__Ga0077536;D_4__metagenome;D_5__metagenome	246	FALSE	FALSE	TRUE	TRUE
D_0__Bacteria;D_1__Proteobacteria;__;__;__;__	246	FALSE	FALSE	TRUE	TRUE
D_0__Bacteria;D_1__Proteobacteria;D_2__Alphaproteobacteria;D_3__Rhizobiales;D_4__Hyphomicrobiaceae;D_5__Hyphomicrobium	245	FALSE	FALSE	TRUE	TRUE
D_0__Bacteria;D_1__Verrucomicrobia;D_2__Verrucomicrobiae;D_3__Chthoniobacterales;D_4__Terrimicrobiaceae;D_5__Terrimicrobium	245	FALSE	FALSE	TRUE	TRUE
D_0__Bacteria;D_1__Actinobacteria;D_2__Actinobacteria;__;__;__	244	FALSE	FALSE	TRUE	TRUE
D_0__Bacteria;D_1__Armatimonadetes;D_2__Armatimonadia;D_3__Armatimonadales;D_4__Armatimonadaceae;D_5__Armatimonas	244	FALSE	FALSE	TRUE	TRUE
D_0__Bacteria;D_1__Proteobacteria;D_2__Alphaproteobacteria;D_3__Sphingomonadales;D_4__Sphingomonadaceae;D_5__Sphingomonas	244	FALSE	FALSE	TRUE	TRUE
D_0__Bacteria;D_1__Proteobacteria;D_2__Gammaproteobacteria;D_3__Betaproteobacteriales;D_4__Burkholderiaceae;D_5__Polynucleobacter	244	FALSE	FALSE	TRUE	TRUE
D_0__Bacteria;D_1__Bacteroidetes;D_2__Bacteroidia;D_3__Cytophagales;D_4__Spirosomaceae;D_5__Runella	243	FALSE	FALSE	TRUE	TRUE
D_0__Bacteria;D_1__Planctomycetes;D_2__Planctomycetacia;D_3__Pirellulales;D_4__Pirellulaceae;D_5__Pirellula	243	FALSE	FALSE	TRUE	TRUE
D_0__Bacteria;D_1__Planctomycetes;D_2__Planctomycetacia;D_3__Planctomycetales;D_4__Rubinisphaeraceae;D_5__uncultured	242	FALSE	FALSE	TRUE	TRUE
D_0__Bacteria;D_1__Bacteroidetes;D_2__Bacteroidia;D_3__Sphingobacteriales;D_4__Sphingobacteriaceae;D_5__Solitalea	241	FALSE	FALSE	TRUE	TRUE
D_0__Bacteria;D_1__Proteobacteria;D_2__Deltaproteobacteria;D_3__Oligoflexales;D_4__Oligoflexaceae;D_5__Oligoflexus	241	FALSE	FALSE	TRUE	TRUE
D_0__Bacteria;D_1__Verrucomicrobia;D_2__Verrucomicrobiae;D_3__Chthoniobacterales;D_4__Chthoniobacteraceae;D_5__Chthoniobacter	240	FALSE	FALSE	TRUE	TRUE
D_0__Bacteria;D_1__Proteobacteria;D_2__Gammaproteobacteria;D_3__Methylococcales;D_4__Methylococcaceae;__	239	FALSE	FALSE	TRUE	TRUE
D_0__Bacteria;D_1__Verrucomicrobia;D_2__Verrucomicrobiae;D_3__Pedosphaerales;D_4__Pedosphaeraceae;D_5__bacterium SH3-11	237	FALSE	FALSE	TRUE	TRUE
D_0__Bacteria;D_1__Bacteroidetes;D_2__Bacteroidia;D_3__Sphingobacteriales;D_4__AKYH767;D_5__uncultured Sphingobacteriales bacterium	236	FALSE	FALSE	TRUE	TRUE
D_0__Bacteria;D_1__Bacteroidetes;D_2__Bacteroidia;D_3__Sphingobacteriales;D_4__env.OPS 17;__	236	FALSE	FALSE	TRUE	TRUE
D_0__Bacteria;D_1__Proteobacteria;D_2__Gammaproteobacteria;D_3__Betaproteobacteriales;D_4__Nitrosomonadaceae;D_5__oc32	236	FALSE	FALSE	TRUE	TRUE
D_0__Bacteria;D_1__Proteobacteria;D_2__Alphaproteobacteria;D_3__SAR11 clade;D_4__Clade III;D_5__uncultured bacterium	235	FALSE	FALSE	TRUE	TRUE
D_0__Bacteria;D_1__Proteobacteria;D_2__Gammaproteobacteria;D_3__Betaproteobacteriales;D_4__Methylophilaceae;D_5__Methylobacillus	235	FALSE	FALSE	TRUE	TRUE
D_0__Bacteria;D_1__Chloroflexi;D_2__Anaerolineae;D_3__RBG-13-54-9;D_4__metagenome;D_5__metagenome	234	FALSE	FALSE	TRUE	TRUE
D_0__Bacteria;D_1__Proteobacteria;D_2__Alphaproteobacteria;D_3__Reyranellales;D_4__Reyranellaceae;D_5__Reyranella	234	FALSE	FALSE	TRUE	TRUE
D_0__Bacteria;D_1__Planctomycetes;D_2__Planctomycetacia;D_3__Pirellulales;D_4__Pirellulaceae;D_5__Blastopirellula	233	FALSE	FALSE	TRUE	TRUE
D_0__Bacteria;D_1__Dependentiae;D_2__Babeliae;D_3__Babeliales;__;__	231	FALSE	FALSE	TRUE	TRUE
D_0__Bacteria;D_1__Proteobacteria;D_2__Alphaproteobacteria;D_3__Acetobacterales;D_4__Acetobacteraceae;__	231	FALSE	FALSE	TRUE	TRUE
D_0__Bacteria;D_1__Proteobacteria;D_2__Gammaproteobacteria;D_3__Pseudomonadales;D_4__Moraxellaceae;D_5__uncultured	231	FALSE	FALSE	TRUE	TRUE

## Sheet: Supplementary Table S8
ProjectID	Accession Numbers	alias	instrumentModel	studyId	experimentId	sampleId	Sampleid	HouseholdId	GeogrphicalCluster	Age	Gender	Sampletype	SampleSubtype
PRJEB47865	ERR6892356	H321-VEG-R2_S124	Illumina MiSeq	ERP132174	ERX6515714	ERS7911656	H321-VEG-R2	H321	2			Food	Vegetable
PRJEB47865	ERR6892355	H321-S05-M4_S116	Illumina MiSeq	ERP132174	ERX6515585	ERS7911527	H321-S05-M4	H321	2	7	female	Human feces	Human
PRJEB47865	ERR6892354	H321-S01-M4_S115	Illumina MiSeq	ERP132174	ERX6515584	ERS7911526	H321-S01-M4	H321	2	38	female	Human feces	Human
PRJEB47865	ERR6892353	H321-RW-R2_S121	Illumina MiSeq	ERP132174	ERX6515676	ERS7911618	H321-RW-R2	H321	2			Water	Rain
PRJEB47865	ERR6892352	H321-MEA-R2_S33	Illumina MiSeq	ERP132174	ERX6515437	ERS7911379	H321-MEA-R2	H321	2			Food	Meat
PRJEB47865	ERR6892350	H321-DW-R2_S110	Illumina MiSeq	ERP132174	ERX6515674	ERS7911616	H321-DW-R2	H321	2			Water	Well
PRJEB47865	ERR6892349	H321-AS1-R2_S44	Illumina MiSeq	ERP132174	ERX6515583	ERS7911525	H321-AS1-R2	H321	2			Animal feces	Dog
PRJEB47865	ERR6892348	H306-VEG-R2_S32	Illumina MiSeq	ERP132174	ERX6515713	ERS7911655	H306-VEG-R2	H306	2			Food	Vegetable
PRJEB47865	ERR6892347	H306-S02-M4_S114	Illumina MiSeq	ERP132174	ERX6515582	ERS7911524	H306-S02-M4	H306	2	51	female	Human feces	Human
PRJEB47865	ERR6892346	H306-S01-M4_S113	Illumina MiSeq	ERP132174	ERX6515581	ERS7911523	H306-S01-M4	H306	2	56	male	Human feces	Human
PRJEB47865	ERR6892345	H306-RW-R2_S108	Illumina MiSeq	ERP132174	ERX6515673	ERS7911615	H306-RW-R2	H306	2			Water	Rain
PRJEB47865	ERR6892344	H306-MEA-R2_S31	Illumina MiSeq	ERP132174	ERX6515436	ERS7911378	H306-MEA-R2	H306	2			Food	Meat
PRJEB47865	ERR6892343	H306-IW-R2_S137	Illumina MiSeq	ERP132174	ERX6515672	ERS7911614	H306-IW-R2	H306	2			Water	Irrigation
PRJEB47865	ERR6892342	H306-DW-R2_S109	Illumina MiSeq	ERP132174	ERX6515671	ERS7911613	H306-DW-R2	H306	2			Water	Well
PRJEB47865	ERR6892341	H306-AS1-R2_S43	Illumina MiSeq	ERP132174	ERX6515580	ERS7911522	H306-AS1-R2	H306	2			Animal feces	Dog
PRJEB47865	ERR6892340	H284-VEG-R2_S29	Illumina MiSeq	ERP132174	ERX6515712	ERS7911654	H284-VEG-R2	H284	2			Food	Vegetable
PRJEB47865	ERR6892339	H284-S07-M4_S112	Illumina MiSeq	ERP132174	ERX6515579	ERS7911521	H284-S07-M4	H284	2	1	male	Human feces	Human
PRJEB47865	ERR6892338	H284-S04-M4_S111	Illumina MiSeq	ERP132174	ERX6515578	ERS7911520	H284-S04-M4	H284	2	45	male	Human feces	Human
PRJEB47865	ERR6892337	H284-S03-M4_S110	Illumina MiSeq	ERP132174	ERX6515577	ERS7911519	H284-S03-M4	H284	2	17	female	Human feces	Human
PRJEB47865	ERR6892336	H284-S01-M4_S109	Illumina MiSeq	ERP132174	ERX6515576	ERS7911518	H284-S01-M4	H284	2	46	female	Human feces	Human
PRJEB47865	ERR6892335	H284-RW-R2_S106	Illumina MiSeq	ERP132174	ERX6515670	ERS7911612	H284-RW-R2	H284	2			Water	Rain
PRJEB47865	ERR6892334	H284-MEA-R2_S30	Illumina MiSeq	ERP132174	ERX6515435	ERS7911377	H284-MEA-R2	H284	2			Food	Meat
PRJEB47865	ERR6892333	H284-DW-R2_S107	Illumina MiSeq	ERP132174	ERX6515669	ERS7911611	H284-DW-R2	H284	2			Water	Well
PRJEB47865	ERR6892332	H284-AS1-R2_S32	Illumina MiSeq	ERP132174	ERX6515575	ERS7911517	H284-AS1-R2	H284	2			Animal feces	Chicken
PRJEB47865	ERR6892331	H273-VEG-R2_S28	Illumina MiSeq	ERP132174	ERX6515711	ERS7911653	H273-VEG-R2	H273	2			Food	Vegetable
PRJEB47865	ERR6892330	H273-S05-M4_S8	Illumina MiSeq	ERP132174	ERX6515574	ERS7911516	H273-S05-M4	H273	2	13	male	Human feces	Human
PRJEB47865	ERR6892329	H273-S02-M4_S7	Illumina MiSeq	ERP132174	ERX6515573	ERS7911515	H273-S02-M4	H273	2	54	female	Human feces	Human
PRJEB47865	ERR6892328	H273-RW-R2_S104	Illumina MiSeq	ERP132174	ERX6515668	ERS7911610	H273-RW-R2	H273	2			Water	Rain
PRJEB47865	ERR6892327	H273-MEA-R2_S27	Illumina MiSeq	ERP132174	ERX6515434	ERS7911376	H273-MEA-R2	H273	2			Food	Meat
PRJEB47865	ERR6892326	H273-IW-R2_S136	Illumina MiSeq	ERP132174	ERX6515667	ERS7911609	H273-IW-R2	H273	2			Water	Irrigation
PRJEB47865	ERR6892325	H273-DW-R2_S105	Illumina MiSeq	ERP132174	ERX6515666	ERS7911608	H273-DW-R2	H273	2			Water	Well
PRJEB47865	ERR6892324	H269-VEG-R2_S25	Illumina MiSeq	ERP132174	ERX6515710	ERS7911652	H269-VEG-R2	H269	2			Food	Vegetable
PRJEB47865	ERR6892323	H269-S02-M4_S6	Illumina MiSeq	ERP132174	ERX6515572	ERS7911514	H269-S02-M4	H269	2	54	female	Human feces	Human
PRJEB47865	ERR6892322	H269-S01-M4_S5	Illumina MiSeq	ERP132174	ERX6515571	ERS7911513	H269-S01-M4	H269	2	57	male	Human feces	Human
PRJEB47865	ERR6892321	H269-RW-R2_S102	Illumina MiSeq	ERP132174	ERX6515665	ERS7911607	H269-RW-R2	H269	2			Water	Rain
PRJEB47865	ERR6892320	H269-MEA-R2_S26	Illumina MiSeq	ERP132174	ERX6515433	ERS7911375	H269-MEA-R2	H269	2			Food	Meat
PRJEB47865	ERR6892319	H269-DW-R2_S103	Illumina MiSeq	ERP132174	ERX6515664	ERS7911606	H269-DW-R2	H269	2			Water	Well
PRJEB47865	ERR6892318	H259-VEG-R2_S24	Illumina MiSeq	ERP132174	ERX6515709	ERS7911651	H259-VEG-R2	H259	1			Food	Vegetable
PRJEB47865	ERR6892317	H259-S05-M4_S108	Illumina MiSeq	ERP132174	ERX6515570	ERS7911512	H259-S05-M4	H259	1	11	male	Human feces	Human
PRJEB47865	ERR6892316	H259-S03-M4_S107	Illumina MiSeq	ERP132174	ERX6515569	ERS7911511	H259-S03-M4	H259	1	18	male	Human feces	Human
PRJEB47865	ERR6892315	H259-RW-R2_S101	Illumina MiSeq	ERP132174	ERX6515663	ERS7911605	H259-RW-R2	H259	1			Water	Rain
PRJEB47865	ERR6892314	H259-DW-R2_S135	Illumina MiSeq	ERP132174	ERX6515662	ERS7911604	H259-DW-R2	H259	1			Water	Well
PRJEB47865	ERR6892313	H259-AS2-R2_S39	Illumina MiSeq	ERP132174	ERX6515568	ERS7911510	H259-AS2-R2	H259	1			Animal feces	Chicken
PRJEB47865	ERR6892312	H259-AS1-R2_S37	Illumina MiSeq	ERP132174	ERX6515567	ERS7911509	H259-AS1-R2	H259	1			Animal feces	Dog
PRJEB47865	ERR6892311	H248-VEG-R2_S85	Illumina MiSeq	ERP132174	ERX6515708	ERS7911650	H248-VEG-R2	H248	2			Food	Vegetable
PRJEB47865	ERR6892310	H248-RW-R2_S99	Illumina MiSeq	ERP132174	ERX6515661	ERS7911603	H248-RW-R2	H248	2			Water	Rain
PRJEB47865	ERR6892309	H248-MEA-R2_S86	Illumina MiSeq	ERP132174	ERX6515432	ERS7911374	H248-MEA-R2	H248	2			Food	Meat
PRJEB47865	ERR6892308	H248-DW-R2_S100	Illumina MiSeq	ERP132174	ERX6515660	ERS7911602	H248-DW-R2	H248	2			Water	Well
PRJEB47865	ERR6892307	H236-VEG-R2_S22	Illumina MiSeq	ERP132174	ERX6515707	ERS7911649	H236-VEG-R2	H236	2			Food	Vegetable
PRJEB47865	ERR6892306	H236-S03-M4_S106	Illumina MiSeq	ERP132174	ERX6515566	ERS7911508	H236-S03-M4	H236	2	18	female	Human feces	Human
PRJEB47865	ERR6892305	H236-S02-M4_S105	Illumina MiSeq	ERP132174	ERX6515565	ERS7911507	H236-S02-M4	H236	2	36	female	Human feces	Human
PRJEB47865	ERR6892304	H236-RW-R2_S97	Illumina MiSeq	ERP132174	ERX6515659	ERS7911601	H236-RW-R2	H236	2			Water	Rain
PRJEB47865	ERR6892303	H236-MEA-R2_S23	Illumina MiSeq	ERP132174	ERX6515431	ERS7911373	H236-MEA-R2	H236	2			Food	Meat
PRJEB47865	ERR6892302	H236-DW-R2_S98	Illumina MiSeq	ERP132174	ERX6515658	ERS7911600	H236-DW-R2	H236	2			Water	Well
PRJEB47865	ERR6892301	H236-AS2-R2_S28	Illumina MiSeq	ERP132174	ERX6515564	ERS7911506	H236-AS2-R2	H236	2			Animal feces	Chicken
PRJEB47865	ERR6892300	H236-AS1-R2_S36	Illumina MiSeq	ERP132174	ERX6515563	ERS7911505	H236-AS1-R2	H236	2			Animal feces	Dog
PRJEB47865	ERR6892299	H228-VEG-R2_S83	Illumina MiSeq	ERP132174	ERX6515706	ERS7911648	H228-VEG-R2	H228	2			Food	Vegetable
PRJEB47865	ERR6892298	H228-RW-R2_S95	Illumina MiSeq	ERP132174	ERX6515657	ERS7911599	H228-RW-R2	H228	2			Water	Rain
PRJEB47865	ERR6892297	H228-MEA-R2_S84	Illumina MiSeq	ERP132174	ERX6515430	ERS7911372	H228-MEA-R2	H228	2			Food	Meat
PRJEB47865	ERR6892296	H228-DW-R2_S96	Illumina MiSeq	ERP132174	ERX6515656	ERS7911598	H228-DW-R2	H228	2			Water	Well
PRJEB47865	ERR6892295	H221-VEG-R2_S21	Illumina MiSeq	ERP132174	ERX6515705	ERS7911647	H221-VEG-R2	H221	1			Food	Vegetable
PRJEB47865	ERR6892294	H221-S07-M4_S104	Illumina MiSeq	ERP132174	ERX6515562	ERS7911504	H221-S07-M4	H221	1	5	female	Human feces	Human
PRJEB47865	ERR6892293	H221-S04-M4_S103	Illumina MiSeq	ERP132174	ERX6515561	ERS7911503	H221-S04-M4	H221	1	34	female	Human feces	Human
PRJEB47865	ERR6892292	H221-RW-R2b_S94	Illumina MiSeq	ERP132174	ERX6515655	ERS7911597	H221-RW-R2b	H221	1			Water	Rain
PRJEB47865	ERR6892291	H221-RW-R2a_S92	Illumina MiSeq	ERP132174	ERX6515654	ERS7911596	H221-RW-R2a	H221	1			Water	Rain
PRJEB47865	ERR6892290	H221-MEA-R2_S82	Illumina MiSeq	ERP132174	ERX6515429	ERS7911371	H221-MEA-R2	H221	1			Food	Meat
PRJEB47865	ERR6892289	H221-DW-R2_S93	Illumina MiSeq	ERP132174	ERX6515653	ERS7911595	H221-DW-R2	H221	1			Water	Well
PRJEB47865	ERR6892288	H221-AS1-R2_S53	Illumina MiSeq	ERP132174	ERX6515560	ERS7911502	H221-AS1-R2	H221	1			Animal feces	Dog
PRJEB47865	ERR6892287	H217-VEG-R2_S114	Illumina MiSeq	ERP132174	ERX6515704	ERS7911646	H217-VEG-R2	H217	2			Food	Vegetable
PRJEB47865	ERR6892286	H217-S07-M4_S130	Illumina MiSeq	ERP132174	ERX6515559	ERS7911501	H217-S07-M4	H217	2	2	female	Human feces	Human
PRJEB47865	ERR6892285	H217-S06-M4_S102	Illumina MiSeq	ERP132174	ERX6515558	ERS7911500	H217-S06-M4	H217	2	12	female	Human feces	Human
PRJEB47865	ERR6892284	H217-S02-M4_S137	Illumina MiSeq	ERP132174	ERX6515557	ERS7911499	H217-S02-M4	H217	2	55	female	Human feces	Human
PRJEB47865	ERR6892283	H217-S01-M4_S101	Illumina MiSeq	ERP132174	ERX6515556	ERS7911498	H217-S01-M4	H217	2	57	male	Human feces	Human
PRJEB47865	ERR6892282	H217-RW-R2_S90	Illumina MiSeq	ERP132174	ERX6515652	ERS7911594	H217-RW-R2	H217	2			Water	Rain
PRJEB47865	ERR6892281	H217-MEA-R2_S123	Illumina MiSeq	ERP132174	ERX6515428	ERS7911370	H217-MEA-R2	H217	2			Food	Meat
PRJEB47865	ERR6892280	H217-DW-R2_S91	Illumina MiSeq	ERP132174	ERX6515651	ERS7911593	H217-DW-R2	H217	2			Water	Well
PRJEB47865	ERR6892278	H217-AS1-R2_S26	Illumina MiSeq	ERP132174	ERX6515554	ERS7911496	H217-AS1-R2	H217	2			Animal feces	Chicken
PRJEB47865	ERR6892277	H212-VEG-R2_S20	Illumina MiSeq	ERP132174	ERX6515703	ERS7911645	H212-VEG-R2	H212	2			Food	Vegetable
PRJEB47865	ERR6892276	H212-S04-M4_S136	Illumina MiSeq	ERP132174	ERX6515553	ERS7911495	H212-S04-M4	H212	2	16	male	Human feces	Human
PRJEB47865	ERR6892275	H212-S03-M4_S100	Illumina MiSeq	ERP132174	ERX6515552	ERS7911494	H212-S03-M4	H212	2	20	female	Human feces	Human
PRJEB47865	ERR6892274	H212-S02-M4_S99	Illumina MiSeq	ERP132174	ERX6515551	ERS7911493	H212-S02-M4	H212	2	42	female	Human feces	Human
PRJEB47865	ERR6892273	H212-S01-M4_S98	Illumina MiSeq	ERP132174	ERX6515550	ERS7911492	H212-S01-M4	H212	2	46	male	Human feces	Human
PRJEB47865	ERR6892272	H212-RW-R2_S89	Illumina MiSeq	ERP132174	ERX6515650	ERS7911592	H212-RW-R2	H212	2			Water	Rain
PRJEB47865	ERR6892271	H212-MEA-R2_S81	Illumina MiSeq	ERP132174	ERX6515427	ERS7911369	H212-MEA-R2	H212	2			Food	Meat
PRJEB47865	ERR6892270	H212-DW-R2_S88	Illumina MiSeq	ERP132174	ERX6515649	ERS7911591	H212-DW-R2	H212	2			Water	Well
PRJEB47865	ERR6892269	H212-AS1-R2_S25	Illumina MiSeq	ERP132174	ERX6515549	ERS7911491	H212-AS1-R2	H212	2			Animal feces	Chicken
PRJEB47865	ERR6892268	H202-VEG-R2b_S153	Illumina MiSeq	ERP132174	ERX6515702	ERS7911644	H202-VEG-R2b	H202	2			Food	Vegetable
PRJEB47865	ERR6892266	H202-S06-M4_S97	Illumina MiSeq	ERP132174	ERX6515548	ERS7911490	H202-S06-M4	H202	2	29	female	Human feces	Human
PRJEB47865	ERR6892265	H202-S05-M4_S96	Illumina MiSeq	ERP132174	ERX6515547	ERS7911489	H202-S05-M4	H202	2	9	female	Human feces	Human
PRJEB47865	ERR6892264	H202-S04-M4_S95	Illumina MiSeq	ERP132174	ERX6515546	ERS7911488	H202-S04-M4	H202	2	10	male	Human feces	Human
PRJEB47865	ERR6892263	H202-S02-M4_S94	Illumina MiSeq	ERP132174	ERX6515545	ERS7911487	H202-S02-M4	H202	2	51	female	Human feces	Human
PRJEB47865	ERR6892262	H202-RW-R2_S86	Illumina MiSeq	ERP132174	ERX6515648	ERS7911590	H202-RW-R2	H202	2			Water	Rain
PRJEB47865	ERR6892261	H202-MEA-R2_S19	Illumina MiSeq	ERP132174	ERX6515426	ERS7911368	H202-MEA-R2	H202	2			Food	Meat
PRJEB47865	ERR6892260	H202-IW-R2_S120	Illumina MiSeq	ERP132174	ERX6515647	ERS7911589	H202-IW-R2	H202	2			Water	Irrigation
PRJEB47865	ERR6892259	H202-DW-R2b_S87	Illumina MiSeq	ERP132174	ERX6515646	ERS7911588	H202-DW-R2b	H202	2			Water	Well
PRJEB47865	ERR6892258	H202-DW-R2a_S85	Illumina MiSeq	ERP132174	ERX6515645	ERS7911587	H202-DW-R2a	H202	2			Water	Well
PRJEB47865	ERR6892257	H202-AS2-R2_S24	Illumina MiSeq	ERP132174	ERX6515544	ERS7911486	H202-AS2-R2	H202	2			Animal feces	Dog
PRJEB47865	ERR6892256	H202-AS1-R2_S35	Illumina MiSeq	ERP132174	ERX6515543	ERS7911485	H202-AS1-R2	H202	2			Animal feces	Dog
PRJEB47865	ERR6892255	H199-VEG-R2_S79	Illumina MiSeq	ERP132174	ERX6515700	ERS7911642	H199-VEG-R2	H199	2			Food	Vegetable
PRJEB47865	ERR6892254	H199-S03-M4_S93	Illumina MiSeq	ERP132174	ERX6515542	ERS7911484	H199-S03-M4	H199	2	41	female	Human feces	Human
PRJEB47865	ERR6892253	H199-S02-M4_S135	Illumina MiSeq	ERP132174	ERX6515541	ERS7911483	H199-S02-M4	H199	2	37	male	Human feces	Human
PRJEB47865	ERR6892252	H199-S01-M4_S92	Illumina MiSeq	ERP132174	ERX6515540	ERS7911482	H199-S01-M4	H199	2	64	male	Human feces	Human
PRJEB47865	ERR6892251	H199-RW-R2_S83	Illumina MiSeq	ERP132174	ERX6515644	ERS7911586	H199-RW-R2	H199	2			Water	Rain
PRJEB47865	ERR6892250	H199-MEA-R2_S80	Illumina MiSeq	ERP132174	ERX6515425	ERS7911367	H199-MEA-R2	H199	2			Food	Meat
PRJEB47865	ERR6892249	H199-DW-R2_S84	Illumina MiSeq	ERP132174	ERX6515643	ERS7911585	H199-DW-R2	H199	2			Water	Well
PRJEB47865	ERR6892247	H199-AS1-R2_S22	Illumina MiSeq	ERP132174	ERX6515538	ERS7911480	H199-AS1-R2	H199	2			Animal feces	Chicken
PRJEB47865	ERR6892246	H198-VEG-R2b_S18	Illumina MiSeq	ERP132174	ERX6515699	ERS7911641	H198-VEG-R2b	H198	1			Food	Vegetable
PRJEB47865	ERR6892245	H198-VEG-R2a_S78	Illumina MiSeq	ERP132174	ERX6515698	ERS7911640	H198-VEG-R2a	H198	1			Food	Vegetable
PRJEB47865	ERR6892244	H198-S05-M4_S91	Illumina MiSeq	ERP132174	ERX6515537	ERS7911479	H198-S05-M4	H198	1	22	male	Human feces	Human
PRJEB47865	ERR6892243	H198-S03-M4_S90	Illumina MiSeq	ERP132174	ERX6515536	ERS7911478	H198-S03-M4	H198	1	26	female	Human feces	Human
PRJEB47865	ERR6892242	H198-S02-M4_S89	Illumina MiSeq	ERP132174	ERX6515535	ERS7911477	H198-S02-M4	H198	1	51	female	Human feces	Human
PRJEB47865	ERR6892241	H198-S01-M4_S88	Illumina MiSeq	ERP132174	ERX6515534	ERS7911476	H198-S01-M4	H198	1	54	male	Human feces	Human
PRJEB47865	ERR6892240	H198-RW-R2_S80	Illumina MiSeq	ERP132174	ERX6515642	ERS7911584	H198-RW-R2	H198	1			Water	Rain
PRJEB47865	ERR6892239	H198-MEA-R2_S17	Illumina MiSeq	ERP132174	ERX6515424	ERS7911366	H198-MEA-R2	H198	1			Food	Meat
PRJEB47865	ERR6892238	H198-IW-R2_S82	Illumina MiSeq	ERP132174	ERX6515641	ERS7911583	H198-IW-R2	H198	1			Water	Irrigation
PRJEB47865	ERR6892237	H198-DW-R2_S81	Illumina MiSeq	ERP132174	ERX6515640	ERS7911582	H198-DW-R2	H198	1			Water	Well
PRJEB47865	ERR6892236	H198-AS2-R2_S21	Illumina MiSeq	ERP132174	ERX6515533	ERS7911475	H198-AS2-R2	H198	1			Animal feces	Chicken
PRJEB47865	ERR6892235	H194-VEG-R2_S15	Illumina MiSeq	ERP132174	ERX6515697	ERS7911639	H194-VEG-R2	H194	1			Food	Vegetable
PRJEB47865	ERR6892234	H194-S04-M4_S87	Illumina MiSeq	ERP132174	ERX6515532	ERS7911474	H194-S04-M4	H194	1	21	female	Human feces	Human
PRJEB47865	ERR6892233	H194-S03-M4_S86	Illumina MiSeq	ERP132174	ERX6515531	ERS7911473	H194-S03-M4	H194	1	29	female	Human feces	Human
PRJEB47865	ERR6892232	H194-S02-M4_S134	Illumina MiSeq	ERP132174	ERX6515530	ERS7911472	H194-S02-M4	H194	1	49	female	Human feces	Human
PRJEB47865	ERR6892231	H194-S01-M4_S85	Illumina MiSeq	ERP132174	ERX6515529	ERS7911471	H194-S01-M4	H194	1	50	male	Human feces	Human
PRJEB47865	ERR6892230	H194-RW-R2_S78	Illumina MiSeq	ERP132174	ERX6515639	ERS7911581	H194-RW-R2	H194	1			Water	Rain
PRJEB47865	ERR6892229	H194-MEA-R2_S16	Illumina MiSeq	ERP132174	ERX6515423	ERS7911365	H194-MEA-R2	H194	1			Food	Meat
PRJEB47865	ERR6892228	H194-DW-R2_S79	Illumina MiSeq	ERP132174	ERX6515638	ERS7911580	H194-DW-R2	H194	1			Water	Well
PRJEB47865	ERR6892227	H194-AS2-R2_S34	Illumina MiSeq	ERP132174	ERX6515528	ERS7911470	H194-AS2-R2	H194	1			Animal feces	Dog
PRJEB47865	ERR6892225	H193-S04-M4_S129	Illumina MiSeq	ERP132174	ERX6515526	ERS7911468	H193-S04-M4	H193	1	46	male	Human feces	Human
PRJEB47865	ERR6892224	H193-S03-M4_S84	Illumina MiSeq	ERP132174	ERX6515525	ERS7911467	H193-S03-M4	H193	1	12	male	Human feces	Human
PRJEB47865	ERR6892223	H193-S02-M4_S83	Illumina MiSeq	ERP132174	ERX6515524	ERS7911466	H193-S02-M4	H193	1	14	male	Human feces	Human
PRJEB47865	ERR6892222	H193-S01-M4_S133	Illumina MiSeq	ERP132174	ERX6515523	ERS7911465	H193-S01-M4	H193	1	38	female	Human feces	Human
PRJEB47865	ERR6892221	H193-RW-R2_S75	Illumina MiSeq	ERP132174	ERX6515637	ERS7911579	H193-RW-R2	H193	1			Water	Rain
PRJEB47865	ERR6892220	H193-IW-R2_S77	Illumina MiSeq	ERP132174	ERX6515636	ERS7911578	H193-IW-R2	H193	1			Water	Irrigation
PRJEB47865	ERR6892219	H193-DW-R2_S76	Illumina MiSeq	ERP132174	ERX6515635	ERS7911577	H193-DW-R2	H193	1			Water	Well
PRJEB47865	ERR6892218	H193-AS2-R2_S18	Illumina MiSeq	ERP132174	ERX6515522	ERS7911464	H193-AS2-R2	H193	1			Animal feces	Dog
PRJEB47865	ERR6892217	H193-AS1-R2_S33	Illumina MiSeq	ERP132174	ERX6515521	ERS7911463	H193-AS1-R2	H193	1			Animal feces	Dog
PRJEB47865	ERR6892216	H192-S10-M4_S2	Illumina MiSeq	ERP132174	ERX6515520	ERS7911462	H192-S10-M4	H192	2	4	male	Human feces	Human
PRJEB47865	ERR6892215	H192-S06-M4_S82	Illumina MiSeq	ERP132174	ERX6515519	ERS7911461	H192-S06-M4	H192	2	7	female	Human feces	Human
PRJEB47865	ERR6892214	H192-S04-M4_S81	Illumina MiSeq	ERP132174	ERX6515518	ERS7911460	H192-S04-M4	H192	2	37	male	Human feces	Human
PRJEB47865	ERR6892213	H192-S03-M4_S80	Illumina MiSeq	ERP132174	ERX6515517	ERS7911459	H192-S03-M4	H192	2	31	female	Human feces	Human
PRJEB47865	ERR6892212	H192-RW-R2_S73	Illumina MiSeq	ERP132174	ERX6515634	ERS7911576	H192-RW-R2	H192	2			Water	Rain
PRJEB47865	ERR6892211	H192-MEA-R2_S77	Illumina MiSeq	ERP132174	ERX6515422	ERS7911364	H192-MEA-R2	H192	2			Food	Meat
PRJEB47865	ERR6892210	H192-IW-R2_S134	Illumina MiSeq	ERP132174	ERX6515633	ERS7911575	H192-IW-R2	H192	2			Water	Irrigation
PRJEB47865	ERR6892209	H192-DW-R2_S74	Illumina MiSeq	ERP132174	ERX6515632	ERS7911574	H192-DW-R2	H192	2			Water	Well
PRJEB47865	ERR6892208	H192-AS2-R2_S16	Illumina MiSeq	ERP132174	ERX6515516	ERS7911458	H192-AS2-R2	H192	2			Animal feces	Chicken
PRJEB47865	ERR6892207	H192-AS1-R2_S40	Illumina MiSeq	ERP132174	ERX6515515	ERS7911457	H192-AS1-R2	H192	2			Animal feces	Dog
PRJEB47865	ERR6892206	H155-S06-M4_S79	Illumina MiSeq	ERP132174	ERX6515514	ERS7911456	H155-S06-M4	H155	2	3	male	Human feces	Human
PRJEB47865	ERR6892205	H155-S05-M4_S78	Illumina MiSeq	ERP132174	ERX6515513	ERS7911455	H155-S05-M4	H155	2	6	female	Human feces	Human
PRJEB47865	ERR6892204	H155-S04-M4_S77	Illumina MiSeq	ERP132174	ERX6515512	ERS7911454	H155-S04-M4	H155	2	36	male	Human feces	Human
PRJEB47865	ERR6892203	H155-S03-M4_S76	Illumina MiSeq	ERP132174	ERX6515511	ERS7911453	H155-S03-M4	H155	2	30	female	Human feces	Human
PRJEB47865	ERR6892202	H155-RW-R2_S71	Illumina MiSeq	ERP132174	ERX6515631	ERS7911573	H155-RW-R2	H155	2			Water	Rain
PRJEB47865	ERR6892201	H155-MEA-R2_S122	Illumina MiSeq	ERP132174	ERX6515421	ERS7911363	H155-MEA-R2	H155	2			Food	Meat
PRJEB47865	ERR6892200	H155-DW-R2_S72	Illumina MiSeq	ERP132174	ERX6515630	ERS7911572	H155-DW-R2	H155	2			Water	Well
PRJEB47865	ERR6892199	H153-S04-M4_S135	Illumina MiSeq	ERP132174	ERX6515510	ERS7911452	H153-S04-M4	H153	2	0	female	Human feces	Human
PRJEB47865	ERR6892198	H153-S02-M4_S134	Illumina MiSeq	ERP132174	ERX6515509	ERS7911451	H153-S02-M4	H153	2	40	female	Human feces	Human
PRJEB47865	ERR6892197	H153-S01-M4_S133	Illumina MiSeq	ERP132174	ERX6515508	ERS7911450	H153-S01-M4	H153	2	45	male	Human feces	Human
PRJEB47865	ERR6892196	H152-S04-M4_S132	Illumina MiSeq	ERP132174	ERX6515507	ERS7911449	H152-S04-M4	H152	2	4	male	Human feces	Human
PRJEB47865	ERR6892195	H152-S03-M4_S128	Illumina MiSeq	ERP132174	ERX6515506	ERS7911448	H152-S03-M4	H152	2	28	male	Human feces	Human
PRJEB47865	ERR6892194	H152-S02-M4_S75	Illumina MiSeq	ERP132174	ERX6515505	ERS7911447	H152-S02-M4	H152	2	26	female	Human feces	Human
PRJEB47865	ERR6892193	H152-S01-M4_S74	Illumina MiSeq	ERP132174	ERX6515504	ERS7911446	H152-S01-M4	H152	2	50	female	Human feces	Human
PRJEB47865	ERR6892192	H152-RW-R2_S69	Illumina MiSeq	ERP132174	ERX6515629	ERS7911571	H152-RW-R2	H152	2			Water	Rain
PRJEB47865	ERR6892191	H152-MEA-R2_S121	Illumina MiSeq	ERP132174	ERX6515420	ERS7911362	H152-MEA-R2	H152	2			Food	Meat
PRJEB47865	ERR6892190	H152-DW-R2_S70	Illumina MiSeq	ERP132174	ERX6515628	ERS7911570	H152-DW-R2	H152	2			Water	Well
PRJEB47865	ERR6892188	H152-AS1-R2_S15	Illumina MiSeq	ERP132174	ERX6515502	ERS7911444	H152-AS1-R2	H152	2			Animal feces	Chicken
PRJEB47865	ERR6892187	H151-VEG-R2_S75	Illumina MiSeq	ERP132174	ERX6515696	ERS7911638	H151-VEG-R2	H151	2			Food	Vegetable
PRJEB47865	ERR6892186	H151-S04-M4_S73	Illumina MiSeq	ERP132174	ERX6515501	ERS7911443	H151-S04-M4	H151	2	10	male	Human feces	Human
PRJEB47865	ERR6892185	H151-S02-M4_S72	Illumina MiSeq	ERP132174	ERX6515500	ERS7911442	H151-S02-M4	H151	2	41	female	Human feces	Human
PRJEB47865	ERR6892184	H151-S01-M4_S71	Illumina MiSeq	ERP132174	ERX6515499	ERS7911441	H151-S01-M4	H151	2	49	male	Human feces	Human
PRJEB47865	ERR6892183	H151-RW-R2_S67	Illumina MiSeq	ERP132174	ERX6515627	ERS7911569	H151-RW-R2	H151	2			Water	Rain
PRJEB47865	ERR6892182	H151-MEA-R2_S76	Illumina MiSeq	ERP132174	ERX6515419	ERS7911361	H151-MEA-R2	H151	2			Food	Meat
PRJEB47865	ERR6892181	H151-IW-R2_S119	Illumina MiSeq	ERP132174	ERX6515626	ERS7911568	H151-IW-R2	H151	2			Water	Irrigation
PRJEB47865	ERR6892180	H151-DW-R2_S68	Illumina MiSeq	ERP132174	ERX6515625	ERS7911567	H151-DW-R2	H151	2			Water	Well
PRJEB47865	ERR6892179	H151-AS2-R2_S20	Illumina MiSeq	ERP132174	ERX6515498	ERS7911440	H151-AS2-R2	H151	2			Animal feces	Dog
PRJEB47865	ERR6892178	H147-S08-M4_S138	Illumina MiSeq	ERP132174	ERX6515497	ERS7911439	H147-S08-M4	H147	2	1	male	Human feces	Human
PRJEB47865	ERR6892177	H147-S07-M4_S1	Illumina MiSeq	ERP132174	ERX6515496	ERS7911438	H147-S07-M4	H147	2	3	male	Human feces	Human
PRJEB47865	ERR6892176	H147-S05-M4_S137	Illumina MiSeq	ERP132174	ERX6515495	ERS7911437	H147-S05-M4	H147	2	24	female	Human feces	Human
PRJEB47865	ERR6892175	H147-S02-M4_S136	Illumina MiSeq	ERP132174	ERX6515494	ERS7911436	H147-S02-M4	H147	2	51	female	Human feces	Human
PRJEB47865	ERR6892173	H146-S06-M4_S70	Illumina MiSeq	ERP132174	ERX6515493	ERS7911435	H146-S06-M4	H146	2	2	male	Human feces	Human
PRJEB47865	ERR6892172	H146-S05-M4_S69	Illumina MiSeq	ERP132174	ERX6515492	ERS7911434	H146-S05-M4	H146	2	20	female	Human feces	Human
PRJEB47865	ERR6892171	H146-S03-M4_S68	Illumina MiSeq	ERP132174	ERX6515491	ERS7911433	H146-S03-M4	H146	2	17	male	Human feces	Human
PRJEB47865	ERR6892170	H146-S02-M4_S67	Illumina MiSeq	ERP132174	ERX6515490	ERS7911432	H146-S02-M4	H146	2	43	female	Human feces	Human
PRJEB47865	ERR6892169	H146-RW-R2_S65	Illumina MiSeq	ERP132174	ERX6515624	ERS7911566	H146-RW-R2	H146	2			Water	Rain
PRJEB47865	ERR6892168	H146-MEA-R2_S14	Illumina MiSeq	ERP132174	ERX6515418	ERS7911360	H146-MEA-R2	H146	2			Food	Meat
PRJEB47865	ERR6892167	H146-IW-R2_S127	Illumina MiSeq	ERP132174	ERX6515623	ERS7911565	H146-IW-R2	H146	2			Water	Irrigation
PRJEB47865	ERR6892166	H146-DW-R2_S66	Illumina MiSeq	ERP132174	ERX6515622	ERS7911564	H146-DW-R2	H146	2			Water	Well
PRJEB47865	ERR6892164	H144-VEG-R2_S74	Illumina MiSeq	ERP132174	ERX6515694	ERS7911636	H144-VEG-R2	H144	2			Food	Vegetable
PRJEB47865	ERR6892163	H144-S04-M4_S66	Illumina MiSeq	ERP132174	ERX6515488	ERS7911430	H144-S04-M4	H144	2	60	female	Human feces	Human
PRJEB47865	ERR6892162	H144-S03-M4_S65	Illumina MiSeq	ERP132174	ERX6515487	ERS7911429	H144-S03-M4	H144	2	13	female	Human feces	Human
PRJEB47865	ERR6892161	H144-S02-M4_S64	Illumina MiSeq	ERP132174	ERX6515486	ERS7911428	H144-S02-M4	H144	2	16	female	Human feces	Human
PRJEB47865	ERR6892160	H144-RW-R2_S63	Illumina MiSeq	ERP132174	ERX6515621	ERS7911563	H144-RW-R2	H144	2			Water	Rain
PRJEB47865	ERR6892159	H144-MEA-R2_S13	Illumina MiSeq	ERP132174	ERX6515417	ERS7911359	H144-MEA-R2	H144	2			Food	Meat
PRJEB47865	ERR6892158	H144-DW-R2_S64	Illumina MiSeq	ERP132174	ERX6515620	ERS7911562	H144-DW-R2	H144	2			Water	Well
PRJEB47865	ERR6892157	H144-AS1-R2_S12	Illumina MiSeq	ERP132174	ERX6515485	ERS7911427	H144-AS1-R2	H144	2			Animal feces	Chicken
PRJEB47865	ERR6892156	H138-VEG-R2_S73	Illumina MiSeq	ERP132174	ERX6515693	ERS7911635	H138-VEG-R2	H138	1			Food	Vegetable
PRJEB47865	ERR6892155	H138-RW-R2_S62	Illumina MiSeq	ERP132174	ERX6515619	ERS7911561	H138-RW-R2	H138	1			Water	Rain
PRJEB47865	ERR6892154	H138-MEA-R2_S72	Illumina MiSeq	ERP132174	ERX6515416	ERS7911358	H138-MEA-R2	H138	1			Food	Meat
PRJEB47865	ERR6892153	H138-DW-R2_S61	Illumina MiSeq	ERP132174	ERX6515618	ERS7911560	H138-DW-R2	H138	1			Water	Well
PRJEB47865	ERR6892152	H131-VEG-R2_S119	Illumina MiSeq	ERP132174	ERX6515692	ERS7911634	H131-VEG-R2	H131	1			Food	Vegetable
PRJEB47865	ERR6892151	H131-S02-M4_S63	Illumina MiSeq	ERP132174	ERX6515484	ERS7911426	H131-S02-M4	H131	1	42	female	Human feces	Human
PRJEB47865	ERR6892150	H131-S01-M4_S62	Illumina MiSeq	ERP132174	ERX6515483	ERS7911425	H131-S01-M4	H131	1	45	male	Human feces	Human
PRJEB47865	ERR6892149	H131-RW-R2_S60	Illumina MiSeq	ERP132174	ERX6515617	ERS7911559	H131-RW-R2	H131	1			Water	Rain
PRJEB47865	ERR6892148	H131-MEA-R2_S71	Illumina MiSeq	ERP132174	ERX6515415	ERS7911357	H131-MEA-R2	H131	1			Food	Meat
PRJEB47865	ERR6892147	H131-DW-R2_S59	Illumina MiSeq	ERP132174	ERX6515616	ERS7911558	H131-DW-R2	H131	1			Water	Well
PRJEB47865	ERR6892146	H131-AS1-R2_S16	Illumina MiSeq	ERP132174	ERX6515482	ERS7911424	H131-AS1-R2	H131	1			Animal feces	Dog
PRJEB47865	ERR6892145	H119-VEG-R2_S113	Illumina MiSeq	ERP132174	ERX6515691	ERS7911633	H119-VEG-R2	H119	1			Food	Vegetable
PRJEB47865	ERR6892144	H119-RW-R2_S58	Illumina MiSeq	ERP132174	ERX6515615	ERS7911557	H119-RW-R2	H119	1			Water	Rain
PRJEB47865	ERR6892143	H119-MEA-R2_S70	Illumina MiSeq	ERP132174	ERX6515414	ERS7911356	H119-MEA-R2	H119	1			Food	Meat
PRJEB47865	ERR6892142	H119-DW-R2_S57	Illumina MiSeq	ERP132174	ERX6515614	ERS7911556	H119-DW-R2	H119	1			Water	Well
PRJEB47865	ERR6892141	H119-AS1-R2_S14	Illumina MiSeq	ERP132174	ERX6515481	ERS7911423	H119-AS1-R2	H119	1			Animal feces	Dog
PRJEB47865	ERR6892140	H117-VEG-R2_S112	Illumina MiSeq	ERP132174	ERX6515690	ERS7911632	H117-VEG-R2	H117	1			Food	Vegetable
PRJEB47865	ERR6892139	H117-RW-R2_S56	Illumina MiSeq	ERP132174	ERX6515613	ERS7911555	H117-RW-R2	H117	1			Water	Rain
PRJEB47865	ERR6892138	H117-MEA-R2_S69	Illumina MiSeq	ERP132174	ERX6515413	ERS7911355	H117-MEA-R2	H117	1			Food	Meat
PRJEB47865	ERR6892137	H117-DW-R2_S55	Illumina MiSeq	ERP132174	ERX6515612	ERS7911554	H117-DW-R2	H117	1			Water	Well
PRJEB47865	ERR6892136	H117-AS2-R2_S13	Illumina MiSeq	ERP132174	ERX6515480	ERS7911422	H117-AS2-R2	H117	1			Animal feces	Dog
PRJEB47865	ERR6892135	H114-VEG-R2_S67	Illumina MiSeq	ERP132174	ERX6515689	ERS7911631	H114-VEG-R2	H114	1			Food	Vegetable
PRJEB47865	ERR6892134	H114-S05-M4_S61	Illumina MiSeq	ERP132174	ERX6515479	ERS7911421	H114-S05-M4	H114	1	6	female	Human feces	Human
PRJEB47865	ERR6892133	H114-S02-M4_S60	Illumina MiSeq	ERP132174	ERX6515478	ERS7911420	H114-S02-M4	H114	1	41	female	Human feces	Human
PRJEB47865	ERR6892132	H114-RW-R2_S54	Illumina MiSeq	ERP132174	ERX6515611	ERS7911553	H114-RW-R2	H114	1			Water	Rain
PRJEB47865	ERR6892131	H114-MEA-R2_S68	Illumina MiSeq	ERP132174	ERX6515412	ERS7911354	H114-MEA-R2	H114	1			Food	Meat
PRJEB47865	ERR6892130	H114-DW-R2_S53	Illumina MiSeq	ERP132174	ERX6515610	ERS7911552	H114-DW-R2	H114	1			Water	Well
PRJEB47865	ERR6892129	H114-AS2-R2_S11	Illumina MiSeq	ERP132174	ERX6515477	ERS7911419	H114-AS2-R2	H114	1			Animal feces	Chicken
PRJEB47865	ERR6892128	H110-VEG-R2_S11	Illumina MiSeq	ERP132174	ERX6515688	ERS7911630	H110-VEG-R2	H110	1			Food	Vegetable
PRJEB47865	ERR6892127	H110-S09-M4_S131	Illumina MiSeq	ERP132174	ERX6515476	ERS7911418	H110-S09-M4	H110	1	1	female	Human feces	Human
PRJEB47865	ERR6892126	H110-S04-M4_S59	Illumina MiSeq	ERP132174	ERX6515475	ERS7911417	H110-S04-M4	H110	1	21	male	Human feces	Human
PRJEB47865	ERR6892125	H110-S02-M4_S58	Illumina MiSeq	ERP132174	ERX6515474	ERS7911416	H110-S02-M4	H110	1	46	female	Human feces	Human
PRJEB47865	ERR6892124	H110-S01-M4_S57	Illumina MiSeq	ERP132174	ERX6515473	ERS7911415	H110-S01-M4	H110	1	50	male	Human feces	Human
PRJEB47865	ERR6892123	H110-MEA-R2_S12	Illumina MiSeq	ERP132174	ERX6515411	ERS7911353	H110-MEA-R2	H110	1			Food	Meat
PRJEB47865	ERR6892122	H110-DW-R2_S52	Illumina MiSeq	ERP132174	ERX6515609	ERS7911551	H110-DW-R2	H110	1			Water	Well
PRJEB47865	ERR6892121	H104-VEG-R2_S118	Illumina MiSeq	ERP132174	ERX6515687	ERS7911629	H104-VEG-R2	H104	1			Food	Vegetable
PRJEB47865	ERR6892120	H104-S07-M4_S56	Illumina MiSeq	ERP132174	ERX6515472	ERS7911414	H104-S07-M4	H104	1	6	female	Human feces	Human
PRJEB47865	ERR6892119	H104-S04-M4_S55	Illumina MiSeq	ERP132174	ERX6515471	ERS7911413	H104-S04-M4	H104	1	61	female	Human feces	Human
PRJEB47865	ERR6892118	H104-S03-M4_S54	Illumina MiSeq	ERP132174	ERX6515470	ERS7911412	H104-S03-M4	H104	1	11	male	Human feces	Human
PRJEB47865	ERR6892117	H104-S01-M4_S53	Illumina MiSeq	ERP132174	ERX6515469	ERS7911411	H104-S01-M4	H104	1	32	female	Human feces	Human
PRJEB47865	ERR6892116	H104-RW-R2_S51	Illumina MiSeq	ERP132174	ERX6515608	ERS7911550	H104-RW-R2	H104	1			Water	Rain
PRJEB47865	ERR6892115	H104-MEA-R2_S10	Illumina MiSeq	ERP132174	ERX6515410	ERS7911352	H104-MEA-R2	H104	1			Food	Meat
PRJEB47865	ERR6892113	H104-AS1-R2_S10	Illumina MiSeq	ERP132174	ERX6515468	ERS7911410	H104-AS1-R2	H104	1			Animal feces	Chicken
PRJEB47865	ERR6892112	H081-VEG-R2_S111	Illumina MiSeq	ERP132174	ERX6515686	ERS7911628	H081-VEG-R2	H081	1			Food	Vegetable
PRJEB47865	ERR6892111	H081-S04-M4_S52	Illumina MiSeq	ERP132174	ERX6515467	ERS7911409	H081-S04-M4	H081	1	8	male	Human feces	Human
PRJEB47865	ERR6892110	H081-S03-M4_S51	Illumina MiSeq	ERP132174	ERX6515466	ERS7911408	H081-S03-M4	H081	1	10	female	Human feces	Human
PRJEB47865	ERR6892109	H081-S02-M4_S50	Illumina MiSeq	ERP132174	ERX6515465	ERS7911407	H081-S02-M4	H081	1	30	female	Human feces	Human
PRJEB47865	ERR6892108	H081-S01-M4_S49	Illumina MiSeq	ERP132174	ERX6515464	ERS7911406	H081-S01-M4	H081	1	32	male	Human feces	Human
PRJEB47865	ERR6892107	H081-RW-R2_S49	Illumina MiSeq	ERP132174	ERX6515606	ERS7911548	H081-RW-R2	H081	1			Water	Rain
PRJEB47865	ERR6892106	H081-MEA-R2_S66	Illumina MiSeq	ERP132174	ERX6515409	ERS7911351	H081-MEA-R2	H081	1			Food	Meat
PRJEB47865	ERR6892105	H081-DW-R2_S50	Illumina MiSeq	ERP132174	ERX6515605	ERS7911547	H081-DW-R2	H081	1			Water	Well
PRJEB47865	ERR6892104	H069-VEG-R2_S116	Illumina MiSeq	ERP132174	ERX6515685	ERS7911627	H069-VEG-R2	H069	1			Food	Vegetable
PRJEB47865	ERR6892103	H069-RW-R2_S47	Illumina MiSeq	ERP132174	ERX6515604	ERS7911546	H069-RW-R2	H069	1			Water	Rain
PRJEB47865	ERR6892102	H069-MEA-R2_S117	Illumina MiSeq	ERP132174	ERX6515408	ERS7911350	H069-MEA-R2	H069	1			Food	Meat
PRJEB47865	ERR6892101	H069-DW-R2_S48	Illumina MiSeq	ERP132174	ERX6515603	ERS7911545	H069-DW-R2	H069	1			Water	Well
PRJEB47865	ERR6892100	H068-VEG-R2_S8	Illumina MiSeq	ERP132174	ERX6515684	ERS7911626	H068-VEG-R2	H068	1			Food	Vegetable
PRJEB47865	ERR6892099	H068-S02-M4_S48	Illumina MiSeq	ERP132174	ERX6515463	ERS7911405	H068-S02-M4	H068	1	55	female	Human feces	Human
PRJEB47865	ERR6892098	H068-S01-M4_S47	Illumina MiSeq	ERP132174	ERX6515462	ERS7911404	H068-S01-M4	H068	1	62	male	Human feces	Human
PRJEB47865	ERR6892097	H068-RW-R2_S45	Illumina MiSeq	ERP132174	ERX6515602	ERS7911544	H068-RW-R2	H068	1			Water	Rain
PRJEB47865	ERR6892096	H068-MEA-R2_S9	Illumina MiSeq	ERP132174	ERX6515407	ERS7911349	H068-MEA-R2	H068	1			Food	Meat
PRJEB47865	ERR6892095	H068-DW-R2_S46	Illumina MiSeq	ERP132174	ERX6515601	ERS7911543	H068-DW-R2	H068	1			Water	Well
PRJEB47865	ERR6892094	H062-VEG-R2_S115	Illumina MiSeq	ERP132174	ERX6515683	ERS7911625	H062-VEG-R2	H062	1			Food	Vegetable
PRJEB47865	ERR6892093	H062-S03-M4_S46	Illumina MiSeq	ERP132174	ERX6515461	ERS7911403	H062-S03-M4	H062	1	8	male	Human feces	Human
PRJEB47865	ERR6892092	H062-S02-M4_S45	Illumina MiSeq	ERP132174	ERX6515460	ERS7911402	H062-S02-M4	H062	1	30	female	Human feces	Human
PRJEB47865	ERR6892091	H062-S01-M4_S44	Illumina MiSeq	ERP132174	ERX6515459	ERS7911401	H062-S01-M4	H062	1	30	male	Human feces	Human
PRJEB47865	ERR6892090	H062-RW-R2_S44	Illumina MiSeq	ERP132174	ERX6515600	ERS7911542	H062-RW-R2	H062	1			Water	Rain
PRJEB47865	ERR6892089	H062-MEA-R2_S7	Illumina MiSeq	ERP132174	ERX6515406	ERS7911348	H062-MEA-R2	H062	1			Food	Meat
PRJEB47865	ERR6892088	H045-S02-M4_S4	Illumina MiSeq	ERP132174	ERX6515458	ERS7911400	H045-S02-M4	H045	1	49	female	Human feces	Human
PRJEB47865	ERR6892087	H045-S01-M4_S3	Illumina MiSeq	ERP132174	ERX6515457	ERS7911399	H045-S01-M4	H045	1	51	male	Human feces	Human
PRJEB47865	ERR6892086	H041-VEG-R2_S5	Illumina MiSeq	ERP132174	ERX6515682	ERS7911624	H041-VEG-R2	H041	1			Food	Vegetable
PRJEB47865	ERR6892085	H041-S04-M4_S43	Illumina MiSeq	ERP132174	ERX6515456	ERS7911398	H041-S04-M4	H041	1	6	male	Human feces	Human
PRJEB47865	ERR6892084	H041-S03-M4_S42	Illumina MiSeq	ERP132174	ERX6515455	ERS7911397	H041-S03-M4	H041	1	8	female	Human feces	Human
PRJEB47865	ERR6892083	H041-RW-R2_S42	Illumina MiSeq	ERP132174	ERX6515599	ERS7911541	H041-RW-R2	H041	1			Water	Rain
PRJEB47865	ERR6892082	H041-MEA-R2_S6	Illumina MiSeq	ERP132174	ERX6515405	ERS7911347	H041-MEA-R2	H041	1			Food	Meat
PRJEB47865	ERR6892081	H041-DW-R2_S43	Illumina MiSeq	ERP132174	ERX6515598	ERS7911540	H041-DW-R2	H041	1			Water	Well
PRJEB47865	ERR6892080	H041-AS1-R2_S10	Illumina MiSeq	ERP132174	ERX6515454	ERS7911396	H041-AS1-R2	H041	1			Animal feces	Dog
PRJEB47865	ERR6892079	H028-VEG-R2_S65	Illumina MiSeq	ERP132174	ERX6515681	ERS7911623	H028-VEG-R2	H028	1			Food	Vegetable
PRJEB47865	ERR6892078	H028-S04-M4_S41	Illumina MiSeq	ERP132174	ERX6515453	ERS7911395	H028-S04-M4	H028	1	17	male	Human feces	Human
PRJEB47865	ERR6892077	H028-S02-M4_S40	Illumina MiSeq	ERP132174	ERX6515452	ERS7911394	H028-S02-M4	H028	1	51	female	Human feces	Human
PRJEB47865	ERR6892076	H028-RW-R2_S41	Illumina MiSeq	ERP132174	ERX6515597	ERS7911539	H028-RW-R2	H028	1			Water	Rain
PRJEB47865	ERR6892075	H028-MEA-R2_S4	Illumina MiSeq	ERP132174	ERX6515404	ERS7911346	H028-MEA-R2	H028	1			Food	Meat
PRJEB47865	ERR6892074	H028-IW-R2_S118	Illumina MiSeq	ERP132174	ERX6515596	ERS7911538	H028-IW-R2	H028	1			Water	Irrigation
PRJEB47865	ERR6892073	H028-DW-R2_S132	Illumina MiSeq	ERP132174	ERX6515595	ERS7911537	H028-DW-R2	H028	1			Water	Well
PRJEB47865	ERR6892072	H028-AS2-R2_S8	Illumina MiSeq	ERP132174	ERX6515451	ERS7911393	H028-AS2-R2	H028	1			Animal feces	Dog
PRJEB47865	ERR6892071	H028-AS1-R2_S7	Illumina MiSeq	ERP132174	ERX6515450	ERS7911392	H028-AS1-R2	H028	1			Animal feces	Dog
PRJEB47865	ERR6892070	H020-VEG-R2_S64	Illumina MiSeq	ERP132174	ERX6515680	ERS7911622	H020-VEG-R2	H020	1			Food	Vegetable
PRJEB47865	ERR6892069	H020-RW-R2_S40	Illumina MiSeq	ERP132174	ERX6515594	ERS7911536	H020-RW-R2	H020	1			Water	Rain
PRJEB47865	ERR6892068	H020-MEA-R2_S3	Illumina MiSeq	ERP132174	ERX6515403	ERS7911345	H020-MEA-R2	H020	1			Food	Meat
PRJEB47865	ERR6892067	H020-DW-R2_S39	Illumina MiSeq	ERP132174	ERX6515593	ERS7911535	H020-DW-R2	H020	1			Water	Well
PRJEB47865	ERR6892066	H017-VEG-R2_S62	Illumina MiSeq	ERP132174	ERX6515679	ERS7911621	H017-VEG-R2	H017	1			Food	Vegetable
PRJEB47865	ERR6892065	H017-S02-M4_S39	Illumina MiSeq	ERP132174	ERX6515449	ERS7911391	H017-S02-M4	H017	1	56	female	Human feces	Human
PRJEB47865	ERR6892064	H017-S01-M4_S38	Illumina MiSeq	ERP132174	ERX6515448	ERS7911390	H017-S01-M4	H017	1	56	male	Human feces	Human
PRJEB47865	ERR6892063	H017-RW-R2_S126	Illumina MiSeq	ERP132174	ERX6515592	ERS7911534	H017-RW-R2	H017	1			Water	Rain
PRJEB47865	ERR6892062	H017-MEA-R2_S63	Illumina MiSeq	ERP132174	ERX6515402	ERS7911344	H017-MEA-R2	H017	1			Food	Meat
PRJEB47865	ERR6892061	H017-DW-R2_S38	Illumina MiSeq	ERP132174	ERX6515591	ERS7911533	H017-DW-R2	H017	1			Water	Well
PRJEB47865	ERR6892060	H017-AS2-R2_S6	Illumina MiSeq	ERP132174	ERX6515447	ERS7911389	H017-AS2-R2	H017	1			Animal feces	Dog
PRJEB47865	ERR6892059	H017-AS1-R2_S5	Illumina MiSeq	ERP132174	ERX6515446	ERS7911388	H017-AS1-R2	H017	1			Animal feces	Dog
PRJEB47865	ERR6892058	H004-VEG-R2_S2	Illumina MiSeq	ERP132174	ERX6515678	ERS7911620	H004-VEG-R2	H004	1			Food	Vegetable
PRJEB47865	ERR6892057	H004-S08-M4_S37	Illumina MiSeq	ERP132174	ERX6515445	ERS7911387	H004-S08-M4	H004	1	1	female	Human feces	Human
PRJEB47865	ERR6892056	H004-S07-M4_S36	Illumina MiSeq	ERP132174	ERX6515444	ERS7911386	H004-S07-M4	H004	1	2	female	Human feces	Human
PRJEB47865	ERR6892055	H004-S06-M4_S35	Illumina MiSeq	ERP132174	ERX6515443	ERS7911385	H004-S06-M4	H004	1	23	female	Human feces	Human
PRJEB47865	ERR6892054	H004-S02-M4_S34	Illumina MiSeq	ERP132174	ERX6515442	ERS7911384	H004-S02-M4	H004	1	52	female	Human feces	Human
PRJEB47865	ERR6892053	H004-RW-R2_S36	Illumina MiSeq	ERP132174	ERX6515590	ERS7911532	H004-RW-R2	H004	1			Water	Rain
PRJEB47865	ERR6892052	H004-MEA-R2_S1	Illumina MiSeq	ERP132174	ERX6515401	ERS7911343	H004-MEA-R2	H004	1			Food	Meat
PRJEB47865	ERR6892051	H004-IW-R2_S117	Illumina MiSeq	ERP132174	ERX6515589	ERS7911531	H004-IW-R2	H004	1			Water	Irrigation
PRJEB47865	ERR6892050	H004-DW-R2_S37	Illumina MiSeq	ERP132174	ERX6515588	ERS7911530	H004-DW-R2	H004	1			Water	Well
PRJEB47865	ERR6892049	H004-AS2-R2_S5	Illumina MiSeq	ERP132174	ERX6515441	ERS7911383	H004-AS2-R2	H004	1			Animal feces	Dog
PRJEB47865	ERR6892048	H004-AS1-R2_S3	Illumina MiSeq	ERP132174	ERX6515440	ERS7911382	H004-AS1-R2	H004	1			Animal feces	Dog
PRJEB47865	ERR6892047	H001-VEG-R2_S60	Illumina MiSeq	ERP132174	ERX6515677	ERS7911619	H001-VEG-R2	H001	1			Food	Vegetable
PRJEB47865	ERR6892046	H001-RW-R2_S35	Illumina MiSeq	ERP132174	ERX6515587	ERS7911529	H001-RW-R2	H001	1			Water	Rain
PRJEB47865	ERR6892045	H001-MEA-R2_S61	Illumina MiSeq	ERP132174	ERX6515400	ERS7911342	H001-MEA-R2	H001	1			Food	Meat
PRJEB47865	ERR6892044	H001-DW-R2_S34	Illumina MiSeq	ERP132174	ERX6515586	ERS7911528	H001-DW-R2	H001	1			Water	Well
PRJEB47865	ERR6892043	H001-AS2-R2_S2	Illumina MiSeq	ERP132174	ERX6515439	ERS7911381	H001-AS2-R2	H001	1			Animal feces	Dog
PRJEB47865	ERR6892042	H001-AS1-R2_S1	Illumina MiSeq	ERP132174	ERX6515438	ERS7911380	H001-AS1-R2	H001	1			Animal feces	Dog
